# Supplementary material for: Weaning Influences Epithelial Morphology, Gene Expression and Gut Microbiota Composition in Piglets
Source: Animals (Basel). 2026 Mar 19;16(6):961. doi: 10.3390/ani16060961 (PMC13023247; doi:10.3390/ani16060961)
Supplement: Supplementary file 1 [file animals-16-00961-s001.zip]

Archive with 5 entries (5 files):
- Supplementary File S1.xlsx
- Supplementary File S2.xlsx
- Supplementary Materials S1.pdf
- Supplementary Materials S2.pdf
- Supplementary Materials S3.xlsx
