# Supplementary material for: Weaning Influences Epithelial Morphology, Gene Expression and Gut Microbiota Composition in Piglets
Source: Animals (Basel). 2026 Mar 19;16(6):961. doi: 10.3390/ani16060961 (PMC13023247; doi:10.3390/ani16060961)
Supplement: Supplementary file 1 [file animals-16-00961-s001.zip › Supplementary File S1.xlsx]

## Sheet: Legends
Number	Description
Table S1	Effect of weaning on intestinal morphology and CD3+ T cell abundance in the mid jejunum
Table S2	ANOVA and pairwise post hoc results of linear mixed-effect model for villus length in the mid jejunum
Table S3	ANOVA and pairwise post hoc results of linear mixed-effect model for crypt depth in the mid jejunum
Table S4	ANOVA and pairwise post hoc results of linear mixed-effect model for CD3 area % in the mid jejunum
Table S5	ANOVA and pairwise post hoc results of linear mixed-effect model for qPCRs of genes of interest in duodenum
Table S6	ANOVA and pairwise post hoc results of linear mixed-effect model for qPCRs genes of interest in mid jejunum
Table S7	Linear mixed model with SowID & Age included as random effect for alpha diversity
Table S8	Bray Curtis: multivariate homogeneiy of groups dispersions (variances) - betadisper

## Sheet: Table S1
Table S1. Effect of weaning on intestinal morphology and CD3+ T cell abundance in the mid jejunum
Age (days)	Histological parameter	3 Weeks	5 Weeks
22	Villus length (μm)	340.34±113.70	337.37±45.31
	Crypt depth (μm)	144.42±27.81	167.30±40.46
	Villus-Crypt ratio	2.3±0.49	2.1±0.68
	CD3 Area (%)	6.77±1.41	5.93±2.19
25	Villus length (μm)	308.30±48.21	449.95±151.19
	Crypt depth (μm)	160.35±40.93	146.34±32.53
	Villus-Crypt ratio	2±0.5	3.05±0.65
	CD3 Area (%)	3.98±0.73	5.56±1.15
32	Villus length (μm)	379.14±48.02	462.78±111.66
	Crypt depth (μm)	206.50±22.76	153.24±28.70
	Villus-Crypt ratio	1.9±0.41	3.0±0.28
	CD3 Area (%)	10.74±4.59	5.28±0.87
36	Villus length (μm)	362.00±40.22	310.10±63.05
	Crypt depth (μm)	215.96±46.39	134.96±7.77
	Villus-Crypt ratio	1.75±0.47	2.3±0.37
	CD3 Area (%)	13.26±2.88	7.15±1.34
39	Villus length (μm)	377.52±82.67	264.23±77.58
	Crypt depth (μm)	214.03±32.32	171.24±12.89
	Villus-Crypt ratio	1.78±0.29	1.58±0.43
	CD3 Area (%)	10.53±0.59	5.87±1.56
Data represent the mean ± standard deviation. Analysis based on 7 measurements per section for villus length and crypt depth. Bold values indicate significant P values.

## Sheet: Table S2
Table S2. ANOVA and pairwise post hoc results of linear mixed-effect model for villus lenth in the mid jejunum
Type III ANOVA table for the Linear Mixed-Effects Model
Effect	df1	df2	F Ratio	p-value
fAge_days	4	3	1195	0.4602
Weaning group	1	15	1362	0.2613
fAge_days × Weaning group	4	15	2878	0.0594
Pairwise comparisons of age (fAge_days) within each weaning group								Pairwise comparisons of weaning group (3w vs 5w) at each timepoint (fAge_days)
Weaning age	Contrast	Estimate	SE	df	t.ratio	p-value		fAge_days	Contrast	Estimate	SE	df	t.ratio	p-value
3 weeks	22 - 25	32041	99.6	4.78	0.322	0.9968		22	3w - 5w	-110	65.2	15	-1688	0.1122
	22 - 32	-38795	71.6	7.94	-0.541	0.98		25	3w - 5w	-141.7	65.2	15	-2173	0.0462
	22 - 36	-21654	74.8	7.26	-0.29	0.9981		32	3w - 5w	-83.6	65.2	15	-1283	0.2189
	22 - 39	-37174	106	4.52	-0.352	0.9955		36	3w - 5w	51.9	65.2	15	0.796	0.4384
	25 - 32	-70836	79.6	6.47	-0.89	0.8913		39	3w - 5w	113.3	65.2	15	1738	0.1027
	25 - 36	-53696	75.8	7.06	-0.708	0.9482
	25 - 39	-69215	65.7	9.81	-1054	0.8249
	32 - 36	17141	65.5	9.86	0.262	0.9988
	32 - 39	1621	84.3	5.89	0.019	1.0000
	36 - 39	-15.52	80.2	6.38	-0.194	0.9996
5 weeks	22 - 25	0.382	99.6	4.78	0.004	1.0000
	22 - 32	-12441	71.6	7.94	-0.174	0.9997
	22 - 36	140234	74.8	7.26	1876	0.4042
	22 - 39	186.11	106	4.52	1.76	0.4853
	25 - 32	-12823	79.6	6.47	-0.161	0.9998
	25 - 36	139851	75.8	7.06	1844	0.4202
	25 - 39	185728	65.7	9.81	2829	0.1031
	32 - 36	152675	65.5	9.86	2.33	0.2136
	32 - 39	198551	84.3	5.89	2354	0.2484
	36 - 39	45876	80.2	6.38	0.572	0.9748

## Sheet: Table S3
Table S3. ANOVA and pairwise post hoc results of linear mixed-effect model for crypt depth in the mid jejunum
Type III ANOVA table for the Linear Mixed-Effects Model
Effect	df1	df2	F Ratio	p-value
fAge_days	4	3	3062	0.1924
Weaning group	1	15	16289	0.0011
fAge_days × Weaning group	4	15	4728	0.0114
Pairwise comparisons of age (fAge_days) within each weaning group								Pairwise comparisons of weaning group (3w vs 5w) at each timepoint (fAge_days)
Weaning age	Contrast	Estimate	SE	df	t.ratio	p-value		fAge_days	Contrast	Estimate	SE	df	t.ratio	p-value
3 weeks	22 - 25	-15.93	22.7	6.42	-0.703	0.9488		22	3w - 5w	-24.3	18.5	15	-1316	0.2078
	22 - 32	-62.08	18.9	9.48	-3292	0.0527		25	3w - 5w	14	18.5	15	0.758	0.4601
	22 - 36	-71.54	19.8	8.37	-3605	0.0385		32	3w - 5w	55.3	18.5	15	2883	0.0114
	22 - 39	-69.61	20.2	8.05	-3448	0.0501		36	3w - 5w	81	18.5	15	4384	0.0005
	25 - 32	-46.15	20.9	7.48	-2.21	0.2717		39	3w - 5w	42.8	18.5	15	2316	0.0351
	25 - 36	-55.61	21.1	7.34	-2639	0.1592
	25 - 39	-53.68	19.4	8.82	-2765	0.1209
	32 - 36	-9.46	19.8	8.4	-0.477	0.9875
	32 - 39	-7.53	19.4	8.85	-0.388	0.9943
	36 - 39	1.93	19	9.33	0.102	1.0000
5 weeks	22 - 25	22.4	22.7	6.42	0.989	0.852
	22 - 32	15.51	18.9	9.48	0.822	0.9175
	22 - 36	33.79	19.8	8.37	1702	0.4805
	22 - 39	-2.5	20.2	8.05	-0.124	0.9999
	25 - 32	-6.89	20.9	7.48	-0.33	0.9968
	25 - 36	11.38	21.1	7.34	0.54	0.98
	25 - 39	-24.9	19.4	8.82	-1283	0.7076
	32 - 36	18.28	19.8	8.4	0.923	0.8809
	32 - 39	-18.01	19.4	8.85	-0.929	0.8787
	36 - 39	-36.28	19	9.33	-1912	0.3738

## Sheet: Table S4
Table S4. ANOVA and pairwise post hoc results of linear mixed-effect model for CD3 area % in the mid jejunum
Type III ANOVA table for the Linear Mixed-Effects Model
Effect	df1	df2	F Ratio	p-value
fAge_days	4	2.73	3179	0.1993
Weaning group	1	14.76	19.24	0.0006
fAge_days × Weaning group	4	13.31	3668	0.032
Pairwise comparisons of age (fAge_days) within each weaning group								Pairwise comparisons of weaning group (3w vs 5w) at each timepoint (fAge_days)
Weaning age	Contrast	Estimate	SE	df	t.ratio	p-value		fAge_days	Contrast	Estimate	SE	df	t.ratio	p-value
3 weeks	22 - 25	2.775	1.36	6.51	2037	0.3446		22	3w - 5w	0.825	1.29	13.3	0.639	0.5336
	22 - 32	-3.975	1.62	6.15	-2456	0.2173		25	3w - 5w	-1525	2.2	15.7	-0.693	0.4983
	22 - 36	-5.375	1.71	5.65	-3137	0.1056		32	3w - 5w	5.45	1.29	13.3	4223	0.0009
	22 - 39	-3.750	1.39	8.14	-2688	0.1408		36	3w - 5w	5.00	1.29	13.3	3874	0.0018
	25 - 32	-6.750	1.55	5.35	-4353	0.0324		39	3w - 5w	5125	1.29	13.3	3971	0.0015
	25 - 36	-8.150	1.47	5.75	-5537	0.0094
	25 - 39	-6.525	1.32	6.91	-4947	0.0104
	32 - 36	-1.400	1.81	5.25	-0.773	0.9286
	32 - 39	0.225	1.72	5.64	0.131	0.9999
	36 - 39	1625	1.44	7.56	1125	0.79
5 weeks	22 - 25	0.425	2.24	8.00	0.19	0.9996
	22 - 32	0.650	1.62	6.15	0.402	0.9931
	22 - 36	-1200	1.71	5.65	-0.7	0.9487
	22 - 39	0.55	1.39	8.14	0.394	0.9939
	25 - 32	0.225	2.36	7.23	0.095	1000
	25 - 36	-1625	2.31	7.57	-0.703	0.9497
	25 - 39	0.125	2.22	8.13	0.056	1000
	32 - 36	-1.85	1.81	5.25	-1022	0.8367
	32 - 39	-0.1	1.72	5.64	-0.058	1000
	36 - 39	1.75	1.44	7.56	1212	0.7461

## Sheet: Table S5
			Table S5. ANOVA and pairwise post hoc results of linear mixed-effect model for genes of interest in duodenum
GLP-2
Type III ANOVA table for the Linear Mixed-Effects Model
Effect	df1	df2	F.ratio	p.value
fAge_days	4	2.94	1619	0.3633
WeaningAge	1	14.26	15277	0.0015
fAge_days:WeaningAge	4	13.38	1808	0.1859
Pairwise comparisons of age (fAge_days) within each weaning group
Weaning age	Contrast	Estimate	SE	df	t.ratio	p-value
3 weeks	22 - 25	0.3182	0.691	5.27	0.461	0.9881
	22 - 32	0.2594	0.598	7.2	0.434	0.991
	22 - 36	0.1259	0.767	6.32	0.164	0.9998
	22 - 39	0.8068	0.686	5.72	1175	0.7651
	25 - 32	-0.0589	0.547	7.73	-0.108	1000
	25 - 36	-0.1923	0.667	7.98	-0.288	0.9981
	25 - 39	0.4886	0.625	6.06	0.782	0.9271
	32 - 36	-0.1335	0.662	8.74	-0.202	0.9996
	32 - 39	0.5475	0.592	7.34	0.924	0.8793
	36 - 39	0.6809	0.659	8.83	1033	0.8342
5 weeks	22 - 25	10378	0.785	6.08	1322	0.6896
	22 - 32	19626	0.598	7.2	3281	0.0705
	22 - 36	16904	0.672	5.47	2516	0.2143
	22 - 39	12497	0.686	5.72	1821	0.4436
	25 - 32	0.9248	0.662	8.74	1397	0.6444
	25 - 36	0.6526	0.667	7.99	0.978	0.858
	25 - 39	0.2119	0.727	7.04	0.291	0.998
	32 - 36	-0.2722	0.548	7.73	-0.497	0.9853
	32 - 39	-0.7129	0.592	7.34	-1204	0.7503
	36 - 39	-0.4407	0.545	7.83	-0.809	0.9205
Pairwise comparisons of weaning group (3w vs 5w) at each timepoint (fAge_days)
fAge_days	Contrast	Estimate	SE	df	t.ratio	p-value
22	3w - 5w	-1886	0.521	13.4	-3616	0.003
25	3w - 5w	-1166	0.641	15.2	-1820	0.0884
32	3w - 5w	-0.182	0.521	13.4	-0.35	0.7319
36	3w - 5w	-0.321	0.64	15.2	-0.502	0.623
39	3w - 5w	-1443	0.521	13.4	-2767	0.0157
IAP
Type III ANOVA table for the Linear Mixed-Effects Model
Effect	df1	df2	F.ratio	p.value
fAge_days	4	3	4508	0.1231
WeaningAge	1	15	0.001	0.971
fAge_days:WeaningAge	4	15	8022	0.0011
Pairwise comparisons of age (fAge_days) within each weaning group
Weaning age	Contrast	Estimate	SE	df	t.ratio	p-value
3 weeks	22 - 25	-1.25	0.342	9.9	-3656	0.0288
	22 - 32	0.376	0.356	8.96	1059	0.8225
	22 - 36	-0.399	0.357	8.85	-1117	0.7945
	22 - 39	-0.674	0.539	4.63	-1251	0.7291
	25 - 32	1626	0.365	8.4	4453	0.0121
	25 - 36	0.851	0.361	8.64	2358	0.2145
	25 - 39	0.576	0.554	4.51	1039	0.8282
	32 - 36	-0.775	0.364	8.48	-2132	0.2897
	32 - 39	-1.05	0.494	5.06	-2124	0.3344
	36 - 39	-0.275	0.47	5.38	-0.584	0.9721
5 weeks	22 - 25	0.277	0.342	9.9	0.809	0.9218
	22 - 32	0.674	0.356	8.96	1895	0.3837
	22 - 36	1279	0.357	8.85	3579	0.0372
	22 - 39	1596	0.539	4.63	2963	0.1493
	25 - 32	0.397	0.365	8.4	1088	0.8085
	25 - 36	1002	0.361	8.64	2776	0.1204
	25 - 39	1319	0.554	4.51	2.38	0.2694
	32 - 36	0.605	0.364	8.48	1663	0.5005
	32 - 39	0.922	0.494	5.06	1866	0.4325
	36 - 39	0.318	0.47	5.38	0.676	0.9542
Pairwise comparisons of weaning group (3w vs 5w) at each timepoint (fAge_days)
fAge_days	Contrast	Estimate	SE	df	t.ratio	p-value
22	3w - 5w	-1149	0.341	15	-3372	0.0042
25	3w - 5w	0.378	0.341	15	1110	0.2846
32	3w - 5w	-0.851	0.341	15	-2499	0.0246
36	3w - 5w	0.529	0.341	15	1553	0.1413
39	3w - 5w	1121	0.341	15	3291	0.0049
IFN-γ
Type III ANOVA table for the Linear Mixed-Effects Model
Effect	df1	df2	F.ratio	p.value
fAge_days	4	2.83	4084	0.1475
WeaningAge	1	14.65	1804	0.1997
fAge_days:WeaningAge	4	15.28	3149	0.0451
Pairwise comparisons of age (fAge_days) within each weaning group
Weaning age	Contrast	Estimate	SE	df	t.ratio	p-value
3 weeks	22 - 25	0.3939	0.709	7.8	0.556	0.978
	22 - 32	-10887	0.654	9.51	-1665	0.4955
	22 - 36	-22652	0.933	4.88	-2427	0.2485
	22 - 39	-0.9437	0.675	8.8	-1399	0.6435
	25 - 32	-14826	0.589	7.63	-2518	0.1825
	25 - 36	-26591	0.703	5.62	-3781	0.053
	25 - 39	-13375	0.685	5.83	-1952	0.3864
	32 - 36	-11765	0.832	4.63	-1414	0.6478
	32 - 39	0.1451	0.559	8.57	0.26	0.9988
	36 - 39	13216	0.98	4.08	1349	0.6826
5 weeks	22 - 25	0.3608	0.594	6.73	0.608	0.9691
	22 - 32	-0.2647	0.527	8.65	-0.502	0.985
	22 - 36	-0.0324	0.85	4.33	-0.038	1000
	22 - 39	-0.769	0.553	7.77	-1391	0.6495
	25 - 32	-0.6255	0.589	7.63	-1063	0.82
	25 - 36	-0.3932	0.703	5.62	-0.559	0.9763
	25 - 39	-11299	0.685	5.83	-1649	0.5226
	32 - 36	0.2323	0.832	4.63	0.279	0.9982
	32 - 39	-0.5043	0.559	8.57	-0.903	0.8885
	36 - 39	-0.7366	0.98	4.08	-0.752	0.9325
Pairwise comparisons of weaning group (3w vs 5w) at each timepoint (fAge_days)
fAge_days	Contrast	Estimate	SE	df	t.ratio	p-value
22	3w - 5w	-0.307	0.654	16.1	-0.469	0.6452
25	3w - 5w	-0.34	0.527	14.2	-0.645	0.5294
32	3w - 5w	0.517	0.527	14.2	0.982	0.3425
36	3w - 5w	1926	0.527	14.2	3656	0.0025
39	3w - 5w	-0.132	0.527	14.2	-0.251	0.8058
IL-8
Type III ANOVA table for the Linear Mixed-Effects Model
Effect	df1	df2	F.ratio	p.value
fAge_days	4	3	7248	0.0677
WeaningAge	1	15	19197	0.0005
fAge_days:WeaningAge	4	15	24479	<.0001
Pairwise comparisons of age (fAge_days) within each weaning group
Weaning age	Contrast	Estimate	SE	df	t.ratio	p-value
3 weeks	22 - 25	-0.2066	0.284	6.72	-0.728	0.9428
	22 - 32	-24014	0.298	6.19	-8069	0.001
	22 - 36	-0.6467	0.257	8.23	-2518	0.1765
	22 - 39	-0.7828	0.45	4.03	-1.74	0.5015
	25 - 32	-21949	0.401	4.37	-5472	0.0201
	25 - 36	-0.4402	0.344	5.07	-1.28	0.7137
	25 - 39	-0.5762	0.551	3.64	-1046	0.8245
	32 - 36	17547	0.276	7.07	6356	0.0023
	32 - 39	16187	0.457	3.99	3542	0.1018
	36 - 39	-0.136	0.382	4.56	-0.356	0.9953
5 weeks	22 - 25	-0.0002	0.284	6.72	-0.001	1000
	22 - 32	0.3947	0.298	6.19	1326	0.6875
	22 - 36	0.4203	0.257	8.23	1636	0.5155
	22 - 39	-0.6759	0.45	4.03	-1503	0.609
	25 - 32	0.3949	0.401	4.37	0.984	0.8515
	25 - 36	0.4205	0.344	5.07	1222	0.7423
	25 - 39	-0.6757	0.551	3.64	-1226	0.7429
	32 - 36	0.0256	0.276	7.07	0.093	1000
	32 - 39	-10705	0.457	3.99	-2342	0.2935
	36 - 39	-10961	0.382	4.56	-2871	0.1654
Pairwise comparisons of weaning group (3w vs 5w) at each timepoint (fAge_days)
fAge_days	Contrast	Estimate	SE	df	t.ratio	p-value
22	3w - 5w	-0.37	0.237	15	-1558	0.1401
25	3w - 5w	-0.164	0.237	15	-0.689	0.5015
32	3w - 5w	2426	0.237	15	10216	<.0001
36	3w - 5w	0.697	0.237	15	2935	0.0102
39	3w - 5w	-0.263	0.237	15	-1108	0.2855
Lysozyme
Type III ANOVA table for the Linear Mixed-Effects Model
Effect	df1	df2	F.ratio	p.value
fAge_days	4	3	1644	0.356
WeaningAge	1	15	7909	0.0131
fAge_days:WeaningAge	4	15	9778	0.0004
Pairwise comparisons of age (fAge_days) within each weaning group
Weaning age	Contrast	Estimate	SE	df	t.ratio	p-value
3 weeks	22 - 25	-0.201	0.723	7.62	-0.278	0.9984
	22 - 32	-39796	1023	4.62	-3889	0.0628
	22 - 36	-17537	0.675	8.92	-2598	0.1521
	22 - 39	-0.7823	0.73	7.48	-1072	0.8154
	25 - 32	-37786	0.797	6.34	-4739	0.0158
	25 - 36	-15527	0.658	9.5	-2359	0.2076
	25 - 39	-0.5813	0.646	9.99	-0.9	0.8905
	32 - 36	22259	0.879	5.47	2531	0.2107
	32 - 39	31973	0.789	6.45	4051	0.0321
	36 - 39	0.9715	0.661	9.39	1469	0.603
5 weeks	22 - 25	-0.0008	0.723	7.62	-0.001	1000
	22 - 32	0.6582	1023	4.62	0.643	0.9603
	22 - 36	0.4949	0.675	8.92	0.733	0.9431
	22 - 39	-0.6871	0.73	7.48	-0.942	0.8725
	25 - 32	0.659	0.797	6.34	0.827	0.9134
	25 - 36	0.4957	0.658	9.5	0.753	0.9382
	25 - 39	-0.6863	0.646	9.99	-1063	0.8209
	32 - 36	-0.1633	0.879	5.47	-0.186	0.9996
	32 - 39	-13453	0.789	6.45	-1704	0.4909
	36 - 39	-1182	0.661	9.39	-1788	0.4327
Pairwise comparisons of weaning group (3w vs 5w) at each timepoint (fAge_days)
fAge_days	Contrast	Estimate	SE	df	t.ratio	p-value
22	3w - 5w	-0.624	0.646	15	-0.967	0.3487
25	3w - 5w	-0.424	0.646	15	-0.657	0.521
32	3w - 5w	4013	0.646	15	6217	<.0001
36	3w - 5w	1624	0.646	15	2516	0.0237
39	3w - 5w	-0.529	0.646	15	-0.82	0.4251
TGF-β
Type III ANOVA table for the Linear Mixed-Effects Model
Effect	df1	df2	F.ratio	p.value
fAge_days	4	3	2566	0.2324
WeaningAge	1	15	1414	0.2529
fAge_days:WeaningAge	4	15	8348	0.0009
Pairwise comparisons of age (fAge_days) within each weaning group
Weaning age	Contrast	Estimate	SE	df	t.ratio	p-value
3 weeks	22 - 25	-0.36923	0.25	5.71	-1479	0.6094
	22 - 32	-0.13528	0.2	8.69	-0.677	0.9564
	22 - 36	-0.36045	0.227	6.68	-1591	0.5465
	22 - 39	-0.81495	0.322	4.34	-2533	0.2362
	25 - 32	0.23395	0.256	5.51	0.914	0.8813
	25 - 36	0.00877	0.338	4.19	0.026	1000
	25 - 39	-0.44572	0.359	4.02	-1.24	0.7354
	32 - 36	-0.22517	0.221	7.01	-1.02	0.8391
	32 - 39	-0.67968	0.272	5.11	-2497	0.226
	36 - 39	-0.4545	0.3	4.62	-1517	0.5969
5 weeks	22 - 25	0.46237	0.25	5.71	1852	0.4301
	22 - 32	0.82857	0.2	8.69	4148	0.0171
	22 - 36	0.78615	0.227	6.68	3469	0.0605
	22 - 39	0.64663	0.322	4.34	2.01	0.3887
	25 - 32	0.3662	0.256	5.51	1.43	0.6352
	25 - 36	0.32377	0.338	4.19	0.958	0.8617
	25 - 39	0.18425	0.359	4.02	0.513	0.9814
	32 - 36	-0.04242	0.221	7.01	-0.192	0.9996
	32 - 39	-0.18195	0.272	5.11	-0.669	0.9554
	36 - 39	-0.13953	0.3	4.62	-0.466	0.9873
Pairwise comparisons of weaning group (3w vs 5w) at each timepoint (fAge_days)
fAge_days	Contrast	Estimate	SE	df	t.ratio	p-value
22	3w - 5w	-0.7802	0.189	15	-4.127	0.0009
25	3w - 5w	0.0514	0.189	15	0.272	0.7894
32	3w - 5w	0.1837	0.189	15	0.972	0.3467
36	3w - 5w	0.3664	0.189	15	1938	0.0716
39	3w - 5w	0.6814	0.189	15	3605	0.0026
ZO-1
Type III ANOVA table for the Linear Mixed-Effects Model
Effect	df1	df2	F.ratio	p.value
fAge_days	4	3	1566	0.3712
WeaningAge	1	15	1822	0.1971
fAge_days:WeaningAge	4	15	0.92	0.4778
Pairwise comparisons of age (fAge_days) within each weaning group
Weaning age	Contrast	Estimate	SE	df	t.ratio	p-value
3 weeks	22 - 25	-0.2963	0.226	8.14	-1314	0.6914
	22 - 32	-0.0527	0.209	9.87	-0.253	0.9989
	22 - 36	-0.1575	0.208	9.98	-0.759	0.9368
	22 - 39	-0.0635	0.211	9.6	-0.301	0.9979
	25 - 32	0.2436	0.235	7.48	1039	0.8309
	25 - 36	0.1387	0.229	7.9	0.607	0.9699
	25 - 39	0.2328	0.214	9.25	1089	0.8083
	32 - 36	-0.1049	0.208	9.94	-0.504	0.985
	32 - 39	-0.0109	0.215	9.08	-0.05	1000
	36 - 39	0.094	0.212	9.43	0.443	0.9907
5 weeks	22 - 25	-0.021	0.226	8.14	-0.093	1000
	22 - 32	0.2528	0.209	9.87	1212	0.7452
	22 - 36	0.2007	0.208	9.98	0.967	0.864
	22 - 39	0.4903	0.211	9.6	2327	0.2162
	25 - 32	0.2738	0.235	7.48	1167	0.7688
	25 - 36	0.2217	0.229	7.9	0.97	0.8613
	25 - 39	0.5113	0.214	9.25	2392	0.2001
	32 - 36	-0.0521	0.208	9.94	-0.251	0.999
	32 - 39	0.2375	0.215	9.08	1103	0.8013
	36 - 39	0.2896	0.212	9.43	1365	0.6614
Pairwise comparisons of weaning group (3w vs 5w) at each timepoint (fAge_days)
fAge_days	Contrast	Estimate	SE	df	t.ratio	p-value
22	3w - 5w	-0.4238	0.207	15	-2043	0.0591
25	3w - 5w	-0.1485	0.207	15	-0.716	0.4851
32	3w - 5w	-0.1183	0.207	15	-0.57	0.5769
36	3w - 5w	-0.0655	0.207	15	-0.316	0.7564
39	3w - 5w	0.13	0.207	15	0.627	0.5402
Occludin
Type III ANOVA table for the Linear Mixed-Effects Model
Effect	df1	df2	F.ratio	p.value
fAge_days	4	3	0.795	0.5991
WeaningAge	1	15	0.566	0.4636
fAge_days:WeaningAge	4	15	2469	0.0896
Pairwise comparisons of age (fAge_days) within each weaning group
Weaning age	Contrast	Estimate	SE	df	t.ratio	p-value
3 weeks	22 - 25	-0.0101	0.175	8.27	-0.058	1000
	22 - 32	0.0871	0.164	9.71	0.53	0.982
	22 - 36	-0.1491	0.177	8.11	-0.843	0.9098
	22 - 39	-0.3701	0.171	8.73	-2159	0.2779
	25 - 32	0.0973	0.171	8.81	0.569	0.9764
	25 - 36	-0.139	0.169	9.03	-0.822	0.9173
	25 - 39	-0.35997	0.189	7.08	-1907	0.3922
	32 - 36	-0.23622	0.178	7.98	-1326	0.6849
	32 - 39	-0.45722	0.18	7.83	-2543	0.1747
	36 - 39	-0.221	0.176	8.17	-1253	0.7238
5 weeks	22 - 25	0.14025	0.175	8.27	0.8	0.9238
	22 - 32	0.26505	0.164	9.71	1613	0.5226
	22 - 36	0.13803	0.177	8.11	0.78	0.9296
	22 - 39	0.30665	0.171	8.73	1789	0.4353
	25 - 32	0.1248	0.171	8.81	0.731	0.9437
	25 - 36	-0.00222	0.169	9.03	-0.013	1000
	25 - 39	0.1664	0.189	7.08	0.881	0.8953
	32 - 36	-0.12702	0.178	7.98	-0.713	0.9477
	32 - 39	0.0416	0.18	7.83	0.231	0.9992
	36 - 39	0.16862	0.176	8.17	0.956	0.8671
Pairwise comparisons of weaning group (3w vs 5w) at each timepoint (fAge_days)
fAge_days	Contrast	Estimate	SE	df	t.ratio	p-value
22	3w - 5w	-0.313	0.163	15	-1927	0.0732
25	3w - 5w	-0.163	0.163	15	-1001	0.3325
32	3w - 5w	-0.135	0.163	15	-0.832	0.4186
36	3w - 5w	-0.026	0.163	15	-0.16	0.8751
39	3w - 5w	0.364	0.163	15	2238	0.0408
pBD1
Type III ANOVA table for the Linear Mixed-Effects Model
Effect	df1	df2	F.ratio	p.value
fAge_days	4	2.87	6093	0.0902
WeaningAge	1	13.53	20269	0.0005
fAge_days:WeaningAge	4	13.39	4883	0.012
Pairwise comparisons of age (fAge_days) within each weaning group
Weaning age	Contrast	Estimate	SE	df	t.ratio	p-value
3 weeks	22 - 25	-0.55602	0.465	4.22	-1195	0.7566
	22 - 32	-1.221	0.403	4.83	-3026	0.1357
	22 - 36	-1.2389	0.386	5.99	-3206	0.0925
	22 - 39	-1.7875	0.406	4.53	-4402	0.0417
	25 - 32	-0.66497	0.259	7.23	-2563	0.1768
	25 - 36	-0.68294	0.38	5.25	-1797	0.4594
	25 - 39	-1.2315	0.699	3.29	-1761	0.5075
	32 - 36	-0.01796	0.311	7.37	-0.058	1000
	32 - 39	-0.56652	0.609	3.4	-0.93	0.8712
	36 - 39	-0.54856	0.529	3.8	-1037	0.8284
5 weeks	22 - 25	0.15877	0.436	3.87	0.365	0.9946
	22 - 32	0.16845	0.369	4.32	0.457	0.988
	22 - 36	0.18857	0.308	4.77	0.612	0.9666
	22 - 39	-0.66109	0.408	4.67	-1619	0.5474
	25 - 32	0.00967	0.259	7.23	0.037	1000
	25 - 36	0.0298	0.342	4.57	0.087	1000
	25 - 39	-0.81986	0.719	3.45	-1.14	0.7832
	32 - 36	0.02013	0.264	6.31	0.076	1000
	32 - 39	-0.82954	0.632	3.61	-1312	0.7027
	36 - 39	-0.84966	0.53	3.84	-1602	0.5651
Pairwise comparisons of weaning group (3w vs 5w) at each timepoint (fAge_days)
fAge_days	Contrast	Estimate	SE	df	t.ratio	p-value
22	3w - 5w	-0.406	0.28	14.1	-1449	0.1691
25	3w - 5w	0.309	0.227	12.4	1357	0.1989
32	3w - 5w	0.983	0.227	12.4	4323	0.0009
36	3w - 5w	1022	0.281	14	3638	0.0027
39	3w - 5w	0.72	0.283	13.8	2542	0.0237

## Sheet: Table S6
			Table S6. ANOVA and pairwise post hoc results of linear mixed-effect model for genes of interest in mid jejunum
GLP-2
Type III ANOVA table for the Linear Mixed-Effects Model
Effect	df1	df2	F.ratio	p-value
fAge_days	4	2.91	5.48	0.101
WeaningAge	1	13.73	25.37	0.0002
fAge_days:WeaningAge	4	13.37	3.24	0.0462
Pairwise comparisons of age (fAge_days) within each weaning group
Weaning age	Contrast	Estimate	SE	df	t.ratio	p-value
3 weeks	22 - 25	14863	0.826	7.29	1799	0.4394
	22 - 32	0.8628	1077	4.63	0.801	0.919
	22 - 36	1.4575	0.851	6.86	1712	0.4844
	22 - 39	1.4127	0.974	5.19	1451	0.6261
	25 - 32	-0.6234	0.826	4.96	-0.754	0.9335
	25 - 36	-0.0288	0.84	5.19	-0.034	1000
	25 - 39	-0.0736	0.673	6.64	-0.109	1000
	32 - 36	0.5947	0.876	4.67	0.679	0.9525
	32 - 39	0.5498	0.673	5.98	0.817	0.9161
	36 - 39	-0.0448	0.905	4.55	-0.049	1000
5 weeks	22 - 25	1.1072	0.695	6.19	1593	0.5479
	22 - 32	-1185	1076	4.54	-1102	0.8004
	22 - 36	0.1034	0.725	5.8	0.143	0.9999
	22 - 39	2.7298	0.97	5.04	2816	0.163
	25 - 32	-2.2922	0.938	5.7	-2443	0.228
	25 - 36	-1.0038	0.84	5.19	-1196	0.7555
	25 - 39	1.6226	0.803	7.64	2.02	0.3398
	32 - 36	1.2883	0.983	5.32	1311	0.6971
	32 - 39	3.9148	0.918	8.3	4266	0.0159
	36 - 39	2.6264	1006	5.11	2612	0.2002
Pairwise comparisons of weaning group (3w vs 5w) at each timepoint (fAge_days)
fAge_days	Contrast	Estimate	SE	df	t.ratio	p-value
22	3w - 5w	-1052	0.743	14	-1416	0.1785
25	3w - 5w	-1431	0.594	12.5	-2412	0.0321
32	3w - 5w	-3100	0.742	14.2	-4181	0.0009
36	3w - 5w	-2406	0.594	12.5	-4054	0.0015
39	3w - 5w	0.265	0.738	14.2	0.359	0.7248
IAP
Type III ANOVA table for the Linear Mixed-Effects Model
Effect	df1	df2	F.ratio	p-value
fAge_days	4	2.91	9711	0.049
WeaningAge	1	12.97	27228	0.0002
fAge_days:WeaningAge	4	12.27	6659	0.0044
Pairwise comparisons of age (fAge_days) within each weaning group
Weaning age	Contrast	Estimate	SE	df	t.ratio	p-value
3 weeks	22 - 25	0.7267	0.754	4.00	0.964	0.8591
	22 - 32	16122	0.635	4.59	2539	0.2282
	22 - 36	16179	0.477	7.3	3389	0.0605
	22 - 39	16017	0.715	4.17	2.24	0.3172
	25 - 32	0.8855	0.394	5.84	2245	0.2815
	25 - 36	0.8912	0.542	4.4	1645	0.5382
	25 - 39	0.875	0.377	6.49	2321	0.2488
	32 - 36	0.0057	0.433	5.67	0.013	1000
	32 - 39	-0.0106	0.362	6.85	-0.029	1000
	36 - 39	-0.0163	0.503	4.76	-0.032	1000
5 weeks	22 - 25	-13825	0.753	3.95	-1836	0.4633
	22 - 32	-0.4246	0.635	4.41	-0.668	0.9545
	22 - 36	-0.1807	0.403	6.16	-0.448	0.9896
	22 - 39	15824	0.713	4.03	2219	0.3273
	25 - 32	0.9579	0.535	8.2	1791	0.4372
	25 - 36	12018	0.598	5.06	2.01	0.3755
	25 - 39	29649	0.518	7.24	5723	0.004
	32 - 36	0.244	0.504	6.53	0.485	0.9862
	32 - 39	2007	0.509	9.34	3942	0.0203
	36 - 39	1763	0.562	5.38	3.14	0.1099
Pairwise comparisons of weaning group (3w vs 5w) at each timepoint (fAge_days)
fAge_days	Contrast	Estimate	SE	df	t.ratio	p-value
22	3w - 5w	0.226	0.43	12.8	0.526	0.6081
25	3w - 5w	-1883	0.429	13.1	-4389	0.0007
32	3w - 5w	-1811	0.431	13.3	-4201	0.001
36	3w - 5w	-1572	0.346	11.6	-4543	0.0007
39	3w - 5w	0.207	0.427	13.3	0.485	0.6359
IFN-γ
Type III ANOVA table for the Linear Mixed-Effects Model
Effect	df1	df2	F.ratio	p-value
fAge_days	4	2.83	1915	0.3184
WeaningAge	1	13.78	15145	0.0017
fAge_days:WeaningAge	4	13.54	2767	0.0709
Pairwise comparisons of age (fAge_days) within each weaning group
Weaning age	Contrast	Estimate	SE	df	t.ratio	p-value
3 weeks	22 - 25	2.049	1.7	8.09	1205	0.7495
	22 - 32	-2.9868	2.42	4.37	-1233	0.7381
	22 - 36	-3.665	2.3	4.81	-1596	0.5569
	22 - 39	-0.0728	1.7	7.33	-0.043	1000
	25 - 32	-5.0358	1.79	4.92	-2816	0.1656
	25 - 36	-5.714	1.67	5.78	-3415	0.0757
	25 - 39	-2.1218	1.28	8.59	-1653	0.5053
	32 - 36	-0.6783	1.3	8.27	-0.524	0.9824
	32 - 39	2.9139	1.78	4.65	1637	0.5392
	36 - 39	35922	1.67	5.42	2157	0.3167
5 weeks	22 - 25	0.1958	1.41	7.07	0.139	0.9999
	22 - 32	0.8642	2.43	4.45	0.356	0.9953
	22 - 36	-0.784	2.09	4.31	-0.376	0.9942
	22 - 39	-0.1929	1.7	7.3	-0.114	1000
	25 - 32	0.6684	2.03	5.75	0.329	0.9967
	25 - 36	-0.9798	1.67	5.78	-0.586	0.9723
	25 - 39	-0.3887	1.59	9.45	-0.244	0.9991
	32 - 36	-16482	1.62	9.08	-1019	0.8408
	32 - 39	-10571	2.24	6.25	-0.473	0.9873
	36 - 39	0.5911	1.91	6.22	0.309	0.9975
Pairwise comparisons of weaning group (3w vs 5w) at each timepoint (fAge_days)
fAge_days	Contrast	Estimate	SE	df	t.ratio	p-value
22	3w - 5w	1628	1.6	14.3	1017	0.3262
25	3w - 5w	-0.225	1.28	12.5	-0.175	0.8637
32	3w - 5w	5479	1.61	14.1	3407	0.0042
36	3w - 5w	4509	1.28	12.5	3512	0.004
39	3w - 5w	1508	1.59	14.3	0.946	0.3598
IL-8
Type III ANOVA table for the Linear Mixed-Effects Model
Effect	df1	df2	F.ratio	p-value
fAge_days	4	2.78	0.702	0.6436
WeaningAge	1	13.89	3.38	0.0875
fAge_days:WeaningAge	4	13.63	0.495	0.7398
Pairwise comparisons of age (fAge_days) within each weaning group
Weaning age	Contrast	Estimate	SE	df	t.ratio	p-value
3 weeks	22 - 25	-0.6104	0.712	8.89	-0.858	0.9052
	22 - 32	-1.0534	0.709	8.02	-1486	0.5969
	22 - 36	-0.3953	0.701	9.24	-0.564	0.9773
	22 - 39	0.0742	0.705	8.22	0.105	1000
	25 - 32	-0.443	0.559	8.53	-0.792	0.9262
	25 - 36	0.2151	0.562	9.55	0.382	0.9947
	25 - 39	0.6846	0.621	6.91	1103	0.8007
	32 - 36	0.6581	0.561	8.46	1173	0.7659
	32 - 39	1.1276	0.615	6.28	1834	0.4318
	36 - 39	0.4695	0.597	7.46	0.787	0.927
5 weeks	22 - 25	-0.4524	0.58	7.93	-0.781	0.9293
	22 - 32	-0.3272	0.712	8.04	-0.459	0.9891
	22 - 36	-0.8295	0.566	8.34	-1465	0.6079
	22 - 39	-0.248	0.705	8.22	-0.352	0.996
	25 - 32	0.1252	0.699	9.35	0.179	0.9997
	25 - 36	-0.3771	0.562	9.55	-0.671	0.9583
	25 - 39	0.2043	0.746	7.91	0.274	0.9985
	32 - 36	-0.5024	0.7	9.3	-0.718	0.9473
	32 - 39	0.0791	0.85	8.73	0.093	1000
	36 - 39	0.5815	0.726	8.46	0.801	0.9234
Pairwise comparisons of weaning group (3w vs 5w) at each timepoint (fAge_days)
fAge_days	Contrast	Estimate	SE	df	t.ratio	p-value
22	3w - 5w	0.5047	0.695	14.4	0.726	0.4794
25	3w - 5w	0.6627	0.559	12.6	1186	0.2576
32	3w - 5w	1.231	0.698	14.3	1762	0.0993
36	3w - 5w	0.0705	0.559	12.6	0.126	0.9016
39	3w - 5w	0.1825	0.695	14.4	0.263	0.7966
Lysozyme
Type III ANOVA table for the Linear Mixed-Effects Model
Effect	df1	df2	F.ratio	p-value
fAge_days	4	2.82	2404	0.2582
WeaningAge	1	13.05	6348	0.0256
fAge_days:WeaningAge	4	12.28	3229	0.0503
Pairwise comparisons of age (fAge_days) within each weaning group
Weaning age	Contrast	Estimate	SE	df	t.ratio	p-value
3 weeks	22 - 25	0.1581	0.504	6.71	0.314	0.9973
	22 - 32	-1.5924	0.536	5.52	-2972	0.129
	22 - 36	-0.4541	0.609	4.98	-0.746	0.9359
	22 - 39	-0.3577	0.676	4.96	-0.529	0.9801
	25 - 32	-1.7506	0.606	4.09	-2889	0.1757
	25 - 36	-0.6122	0.694	3.92	-0.882	0.8901
	25 - 39	-0.5159	0.693	4.23	-0.745	0.9349
	32 - 36	1.1383	0.408	6.21	2.79	0.1458
	32 - 39	1.2347	0.818	3.73	1509	0.609
	36 - 39	0.0964	0.836	3.77	0.115	0.9999
5 weeks	22 - 25	0.5679	0.43	5.78	1.32	0.6913
	22 - 32	-0.2139	0.538	5.62	-0.397	0.9932
	22 - 36	-0.8499	0.549	4.42	-1547	0.584
	22 - 39	-1.0467	0.625	4.4	-1676	0.5245
	25 - 32	-0.7818	0.662	4.6	-1181	0.7631
	25 - 36	-1.4178	0.694	3.92	-2043	0.387
	25 - 39	-1.6146	0.693	4.23	-2.33	0.29
	32 - 36	-0.636	0.488	7.27	-1305	0.6972
	32 - 39	-0.8328	0.863	4.01	-0.965	0.8589
	36 - 39	-0.1968	0.836	3.77	-0.235	0.999
Pairwise comparisons of weaning group (3w vs 5w) at each timepoint (fAge_days)
fAge_days	Contrast	Estimate	SE	df	t.ratio	p-value
22	3w - 5w	0.3565	0.437	13	0.815	0.4295
25	3w - 5w	0.7663	0.35	11.3	2.19	0.0502
32	3w - 5w	1735	0.44	12.9	3942	0.0017
36	3w - 5w	-0.0393	0.35	11.3	-0.112	0.9125
39	3w - 5w	-0.3325	0.587	14.1	-0.567	0.5799
TGF-β
Type III ANOVA table for the Linear Mixed-Effects Model
Effect	df1	df2	F.ratio	p-value
fAge_days	4	2.88	9.59	0.0505
WeaningAge	1	13.76	4892	0.0444
fAge_days:WeaningAge	4	13.43	6997	0.0029
Pairwise comparisons of age (fAge_days) within each weaning group
Weaning age	Contrast	Estimate	SE	df	t.ratio	p-value
3 weeks	22 - 25	12704	0.462	4.29	2.75	0.1933
	22 - 32	1412	0.332	6.06	4248	0.0288
	22 - 36	15418	0.302	7.97	5112	0.006
	22 - 39	11851	0.415	4.56	2855	0.1678
	25 - 32	0.1416	0.297	5.32	0.476	0.9866
	25 - 36	0.2715	0.395	4.25	0.688	0.9497
	25 - 39	-0.0853	0.267	6.2	-0.319	0.9971
	32 - 36	0.1298	0.279	5.8	0.465	0.9879
	32 - 39	-0.2269	0.267	5.66	-0.85	0.9048
	36 - 39	-0.3568	0.38	4.2	-0.938	0.8698
5 weeks	22 - 25	0.254	0.429	3.87	0.591	0.9691
	22 - 32	0.987	0.331	5.91	2982	0.1209
	22 - 36	0.0823	0.249	6.88	0.33	0.9968
	22 - 39	12631	0.414	4.46	3051	0.1413
	25 - 32	0.733	0.341	6.11	2149	0.3089
	25 - 36	-0.1718	0.395	4.25	-0.435	0.9899
	25 - 39	10091	0.315	7.15	3203	0.0783
	32 - 36	-0.9048	0.325	6.69	-2782	0.1405
	32 - 39	0.276	0.356	7.76	0.775	0.9309
	36 - 39	11808	0.415	4.66	2843	0.1675
Pairwise comparisons of weaning group (3w vs 5w) at each timepoint (fAge_days)
fAge_days	Contrast	Estimate	SE	df	t.ratio	p-value
22	3w - 5w	0.307	0.283	14.1	1084	0.2965
25	3w - 5w	-0.71	0.226	12.5	-3141	0.0081
32	3w - 5w	-0.118	0.281	14.3	-0.421	0.6798
36	3w - 5w	-1153	0.226	12.5	-5102	0.0002
39	3w - 5w	0.385	0.281	14.3	1368	0.1924
ZO-1
Type III ANOVA table for the Linear Mixed-Effects Model
Effect	df1	df2	F.ratio	p-value
fAge_days	4	2.64	7848	0.0757
WeaningAge	1	13.78	6712	0.0216
fAge_days:WeaningAge	4	14.18	4296	0.0176
Pairwise comparisons of age (fAge_days) within each weaning group
Weaning age	Contrast	Estimate	SE	df	t.ratio	p-value
3 weeks	22 - 25	1.2781	0.459	7.87	2786	0.126
	22 - 32	1.583	0.451	7.5	3514	0.0499
	22 - 36	1.8181	0.451	8.05	4.03	0.0229
	22 - 39	1.4136	0.452	7.48	3131	0.0827
	25 - 32	0.3049	0.271	7.92	1124	0.7906
	25 - 36	0.54	0.289	7.7	1865	0.4056
	25 - 39	0.1355	0.292	6.87	0.465	0.9883
	32 - 36	0.2351	0.268	8.13	0.877	0.8979
	32 - 39	-0.1694	0.269	7.11	-0.63	0.9653
	36 - 39	-0.4045	0.263	8.49	-1.54	0.5663
5 weeks	22 - 25	-0.0783	0.278	6.47	-0.282	0.9982
	22 - 32	0.8554	0.329	7.2	2603	0.1684
	22 - 36	0.3842	0.265	7.05	1452	0.6182
	22 - 39	1.3025	0.33	7.13	3944	0.031
	25 - 32	0.9336	0.335	8.86	2788	0.1166
	25 - 36	0.4625	0.289	7.7	1598	0.538
	25 - 39	1.3808	0.352	7.87	3926	0.0272
	32 - 36	-0.4711	0.332	9.04	-1418	0.6325
	32 - 39	0.4471	0.387	9.67	1156	0.7748
	36 - 39	0.9183	0.328	9.33	2798	0.1115
Pairwise comparisons of weaning group (3w vs 5w) at each timepoint (fAge_days)
fAge_days	Contrast	Estimate	SE	df	t.ratio	p-value
22	3w - 5w	0.34	0.45	14.3	0.754	0.4628
25	3w - 5w	-1017	0.263	11.8	-3871	0.0023
32	3w - 5w	-0.388	0.328	13.4	-1184	0.257
36	3w - 5w	-1094	0.263	11.8	-4166	0.0014
39	3w - 5w	0.228	0.328	13.4	0.696	0.4982
Occludin
Type III ANOVA table for the Linear Mixed-Effects Model
Effect	df1	df2	F.ratio	p-value
fAge_days	4	2.98	7821	0.0621
WeaningAge	1	13.34	15638	0.0016
fAge_days:WeaningAge	4	12.8	10.83	0.0005
Pairwise comparisons of age (fAge_days) within each weaning group
Weaning age	Contrast	Estimate	SE	df	t.ratio	p-value
3 weeks	22 - 25	1.8227	0.656	3.71	2781	0.2065
	22 - 32	1.9404	0.539	4.02	3599	0.0962
	22 - 36	2.1553	0.461	4.72	4677	0.0309
	22 - 39	1.8776	0.611	3.77	3072	0.1594
	25 - 32	0.1177	0.292	6.14	0.403	0.993
	25 - 36	0.3326	0.343	5.32	0.969	0.8591
	25 - 39	0.0549	0.256	7.9	0.214	0.9994
	32 - 36	0.2149	0.267	7.2	0.805	0.9213
	32 - 39	-0.0628	0.284	5.78	-0.221	0.9993
	36 - 39	-0.2777	0.317	5.48	-0.875	0.8956
5 weeks	22 - 25	-0.4001	0.633	3.43	-0.632	0.9604
	22 - 32	-0.0285	0.544	3.9	-0.052	1000
	22 - 36	0.1483	0.428	4.06	0.346	0.9956
	22 - 39	0.962	0.615	3.65	1565	0.5847
	25 - 32	0.3716	0.346	7.18	1074	0.8146
	25 - 36	0.5484	0.343	5.32	1598	0.5518
	25 - 39	1.3621	0.315	8.86	4322	0.013
	32 - 36	0.1768	0.325	8.24	0.544	0.9798
	32 - 39	0.9905	0.386	8.12	2565	0.1667
	36 - 39	0.8137	0.367	6.34	2.22	0.2821
Pairwise comparisons of weaning group (3w vs 5w) at each timepoint (fAge_days)
fAge_days	Contrast	Estimate	SE	df	t.ratio	p-value
22	3w - 5w	0.92086	0.301	13.2	3064	0.0089
25	3w - 5w	-1.30198	0.247	12.3	-5261	0.0002
32	3w - 5w	-1.04802	0.309	14	-3388	0.0044
36	3w - 5w	-1.08615	0.247	12.3	-4389	0.0008
39	3w - 5w	0.00525	0.308	14.1	0.017	0.9866
pBD1
Type III ANOVA table for the Linear Mixed-Effects Model
Effect	df1	df2	F.ratio	p-value
fAge_days	4	2.86	0.119	0.9662
WeaningAge	1	13.69	0.393	0.5412
fAge_days:WeaningAge	4	13.5	1734	0.2004
Pairwise comparisons of age (fAge_days) within each weaning group
Weaning age	Contrast	Estimate	SE	df	t.ratio	p-value
3 weeks	22 - 25	0.1827	0.61		0.299	0.9978
	22 - 32	-0.4075	0.564		-0.723	0.9441
	22 - 36	0.093	0.519		0.179	0.9997
	22 - 39	-0.5758	0.562		-1024	0.8369
	25 - 32	-0.5901	0.67		-0.881	0.8912
	25 - 36	-0.0897	0.474		-0.189	0.9996
	25 - 39	-0.7585	0.479		-1584	0.5523
	32 - 36	0.5005	0.525		0.953	0.8659
	32 - 39	-0.1684	0.632		-0.267	0.9984
	36 - 39	-0.6688	0.443		-1509	0.5873
5 weeks	22 - 25	0.0877	0.53		0.165	0.9998
	22 - 32	-0.1014	0.569		-0.178	0.9997
	22 - 36	-0.0357	0.422		-0.085	1000
	22 - 39	0.8408	0.567		1482	0.6029
	25 - 32	-0.189	0.738		-0.256	0.9987
	25 - 36	-0.1234	0.474		-0.26	0.9987
	25 - 39	0.7531	0.571		1319	0.6894
	32 - 36	0.0656	0.61		0.108	1000
	32 - 39	0.9422	0.77		1224	0.741
	36 - 39	0.8765	0.542		1619	0.5247
Pairwise comparisons of weaning group (3w vs 5w) at each timepoint (fAge_days)
fAge_days	Contrast	Estimate	SE	df	t.ratio	p-value
22	3w - 5w	-0.433	0.509	14.2	-0.85	0.4093
25	3w - 5w	-0.528	0.41	12.5	-1287	0.2214
32	3w - 5w	-0.127	0.515	14.2	-0.246	0.8092
36	3w - 5w	-0.561	0.41	12.5	-1369	0.195
39	3w - 5w	0.984	0.515	14.2	1912	0.0763

## Sheet: Table S7
			Table S7. Linear mixed model with SowID & Age included as random effect for alpha diversity
Chao1
	df1	df2	F.ratio	p-value
fAge_days	4	2.91	6580	0.0806
WeaningAge	1	14.68	0.080	0.7817
fAge_days:WeaningAge	4	15.31	5004	0.0089
Pairwise comparisons of age (fAge_days) within each weaning group
Weaning age	Contrast	Estimate	SE	df	t.ratio	p-value
3 weeks	22 - 25	-124.36	62.6	7.18	-1987	0.3575
	22 - 32	188.41	61.2	7.54	3076	0.0882
	22 - 36	30.93	60.9	7.64	0.508	0.9841
	22 - 39	34.46	61.4	7.48	0.561	0.9771
	25 - 32	312.76	52.6	6.94	5945	0.0037
	25 - 36	155.28	45.2	9.76	3437	0.0409
	25 - 39	158.81	68.9	4.76	2303	0.2844
	32 - 36	-157.48	50.5	7.54	-3120	0.0831
	32 - 39	-153.95	57.0	6.05	-2700	0.1648
	36 - 39	3.53	65.5	5.02	0.054	1.0000
5 weeks	22 - 25	-37.72	53.3	6.18	-0.708	0.9474
	22 - 32	25.12	51.7	6.50	0.486	0.9861
	22 - 36	-96.92	51.3	6.59	-1890	0.4041
	22 - 39	-62.64	51.9	6.45	-1206	0.7492
	25 - 32	62.85	52.6	6.94	1195	0.7551
	25 - 36	-59.20	45.2	9.76	-1310	0.6917
	25 - 39	-24.92	68.9	4.76	-0.361	0.9951
	32 - 36	-122.04	50.5	7.54	-2418	0.2087
	32 - 39	-87.76	57.0	6.05	-1539	0.5763
	36 - 39	34.28	65.5	5.02	0.523	0.9810
Pairwise comparisons of weaning group (3w vs 5w) at each timepoint (fAge_days)
fAge_days	Contrast	Estimate	SE	df	t.ratio	p-value
22	3w - 5w	54.4	55.6	16.1	0.977	0.3431
25	3w - 5w	141.0	44.9	14.2	3139	0.0072
32	3w - 5w	-108.9	44.9	14.2	-2425	0.0292
36	3w - 5w	-73.5	44.9	14.2	-1636	0.1238
39	3w - 5w	-42.7	44.9	14.2	-0.952	0.3572
Shannon
	df1	df2	F.ratio	p-value
fAge_days	4	2.92	4869	0.1158
WeaningAge	1	14.45	1.575	0.2294
fAge_days:WeaningAge	4	14.95	6848	0.0024
Pairwise comparisons of age (fAge_days) within each weaning group
Weaning age	Contrast	Estimate	SE	df	t.ratio	p-value
3 weeks	22 - 25	-0.42574	0.253	5.63	-1683	0.5077
	22 - 32	0.51060	0.238	6.18	2141	0.3107
	22 - 36	0.06651	0.223	6.98	0.298	0.9978
	22 - 39	0.00388	0.250	5.71	0.016	1.0000
	25 - 32	0.93634	0.159	9.55	5873	0.0013
	25 - 36	0.49225	0.167	8.57	2953	0.0943
	25 - 39	0.42963	0.202	5.94	2127	0.3191
	32 - 36	-0.44409	0.160	9.46	-2774	0.1144
	32 - 39	-0.50672	0.203	5.90	-2498	0.2110
	36 - 39	-0.06262	0.203	5.91	-0.309	0.9974
5 weeks	22 - 25	-0.02769	0.225	4.77	-0.123	0.9999
	22 - 32	-0.10115	0.209	5.18	-0.484	0.9857
	22 - 36	-0.47031	0.191	5.85	-2461	0.2208
	22 - 39	-0.31977	0.223	4.83	-1437	0.6353
	25 - 32	-0.07346	0.159	9.55	-0.461	0.9892
	25 - 36	-0.44262	0.167	8.57	-2655	0.1434
	25 - 39	-0.29208	0.202	5.94	-1446	0.6253
	32 - 36	-0.36916	0.160	9.46	-2306	0.2235
	32 - 39	-0.21862	0.203	5.90	-1078	0.8121
	36 - 39	0.15054	0.203	5.91	0.743	0.9380
Pairwise comparisons of weaning group (3w vs 5w) at each timepoint (fAge_days)
fAge_days	Contrast	Estimate	SE	df	t.ratio	p-value
22	3w - 5w	0.122	0.195	15.6	0.627	0.5400
25	3w - 5w	0.520	0.157	14.1	3306	0.0052
32	3w - 5w	-0.490	0.157	14.1	-3114	0.0076
36	3w - 5w	-0.415	0.157	14.1	-2637	0.0194
39	3w - 5w	-0.202	0.157	14.1	-1282	0.2205

## Sheet: Table S8
			Table S8. Bray Curtis: multivariate homogeneiy of groups dispersions (variances) - betadisper
Sampling day * Weaning age
FDR corrected p-values
	Df	Sum Sq	Mean Sq	F value	Pr(>F)
Groups	9	0.057651	0.0064057	17818	0.1152
Residuals	29	0.104259	0.0035951
Pairwise comparisons of age (fAge_days) within each weaning group
Weaning age	Contrast	p-value	p-value.adj
3 weeks	22 - 25	0.340	0.5075000
	22 - 32	0.932	0.9320000
	22 - 36	0.154	0.3850000
	22 - 39	0.138	0.3850000
	25 - 32	0.600	0.6666667
	25 - 36	0.021	0.1350000
	25 - 39	0.027	0.1350000
	32 - 36	0.406	0.5075000
	32 - 39	0.292	0.5075000
	36 - 39	0.393	0.5075000
5 weeks	22 - 25	0.689	0.9062500
	22 - 32	0.921	0.9210000
	22 - 36	0.314	0.7850000
	22 - 39	0.725	0.9062500
	25 - 32	0.605	0.9062500
	25 - 36	0.106	0.5633333
	25 - 39	0.886	0.9210000
	32 - 36	0.169	0.5633333
	32 - 39	0.676	0.9062500
	36 - 39	0.137	0.5633333
Pairwise comparisons of weaning group (3w vs 5w) at each timepoint (fAge_days)
fAge_days	Contrast	p.value
22	3w - 5w	0.468
25	3w - 5w	0.954
32	3w - 5w	0.437
36	3w - 5w	0.162
39	3w - 5w	0.016
