# Supplementary material for: Weaning Influences Epithelial Morphology, Gene Expression and Gut Microbiota Composition in Piglets
Source: Animals (Basel). 2026 Mar 19;16(6):961. doi: 10.3390/ani16060961 (PMC13023247; doi:10.3390/ani16060961)
Supplement: Supplementary file 1 [file animals-16-00961-s001.zip › Supplementary File S2.xlsx]

## Sheet: 22_Family_5 weeks vs 3 weeks 
Variable	Coefficient	SE	P.Value	Adjusted.P.Value	Mean.Abundance	Prevalence
Acidaminococcaceae	0.727851682812179	0.837585651911517	0.463692458775451	0.923287416293607	0.0243757252890634	1
Anaerovoracaceae	-0.0539739276730672	0.561625087022821	0.92968141057715	0.960130561750769	0.0134325037730063	1
Bacteroidaceae	-0.529585607174216	0.892979845192345	0.596182269135621	0.923287416293607	0.059568404153614	1
Bacteroidales RF16 group	-2.05063954417648	1.35299404329541	0.229720354330607	0.877752976049539	0.00266966502919195	0.857142857142857
Butyricicoccaceae	-0.340439863214617	0.627270295717732	0.624928494450078	0.923287416293607	0.00195414669929591	1
Christensenellaceae	-0.567190971975136	1.19867270263293	0.656020006313878	0.923287416293607	0.0288852945951309	1
Clostridiaceae	1.05283949455964	0.194099405977039	0.0298944066795019	0.877752976049539	0.0022187080985852	0.714285714285714
Desulfovibrionaceae	0.0265411045733562	0.308027183226786	0.938013870076672	0.960130561750769	0.0142442262480985	1
Elusimicrobiaceae	-0.552000868898463	1.12143910641978	0.643408999111021	0.923287416293607	0.00102818180178338	0.857142857142857
Enterobacteriaceae	0.376148510156898	1.62674648363453	0.832804938939564	0.960130561750769	0.00199022325374445	1
Erysipelatoclostridiaceae	0.577208519619243	0.293507104361909	0.173408124389343	0.877752976049539	0.0018158532405765	1
Erysipelotrichaceae	0.754705323736115	1.45212660412074	0.650027187371818	0.923287416293607	0.0327094093666761	1
F082	-1.02132793910852	1.00541084902012	0.356316737965873	0.923287416293607	0.0372430297090426	0.857142857142857
Lachnospiraceae	0.507472018065702	0.261766330865848	0.156017496750309	0.877752976049539	0.0750512587711123	1
Lactobacillaceae	1.6125588959437	1.18290039051357	0.230987625276195	0.877752976049539	0.0122840667897278	1
Marinifilaceae	-0.0822264732027997	0.76628025115147	0.921784599283908	0.960130561750769	0.00274181813808903	1
Monoglobaceae	0.1196189037965	0.355437389624883	0.77112463357045	0.960130561750769	0.00228484844840752	1
Muribaculaceae	0.792665914873697	0.431481769014322	0.205145489894654	0.877752976049539	0.0518299832244022	1
Oscillospiraceae	0.294424796117231	0.174469772320881	0.152303652153128	0.877752976049539	0.166866089842646	1
Paludibacteraceae	-1.17203419298018	1.47076123122189	0.485103889782439	0.923287416293607	0.0114603187964861	0.857142857142857
Pasteurellaceae	-0.185700494185527	1.32005629128614	0.893617476216762	0.960130561750769	0.003854178566919	1
Peptococcaceae	0.406733072151667	0.611219399798624	0.535227778161829	0.923287416293607	0.00173167461352991	1
Peptostreptococcaceae	0.476597473297175	0.441588435875694	0.390049310189509	0.923287416293607	0.00600674631568188	1
Pirellulaceae	-0.634013760195864	1.06494235115542	0.594111279519154	0.923287416293607	0.00274181813808903	0.857142857142857
Prevotellaceae	0.335591019608925	0.593077989292326	0.621157591969968	0.923287416293607	0.171495914330209	1
Rikenellaceae	-0.270199949317626	0.39415874188543	0.523505099899644	0.923287416293607	0.0990121036840175	1
Ruminococcaceae	0.958646090853075	0.876389800008017	0.323892663557725	0.923287416293607	0.0202509725637803	1
Selenomonadaceae	2.02160959161221	1.43071782256612	0.254667386851755	0.879760063669698	0.0014971770096144	1
Spirochaetaceae	-0.0221891113728043	0.227106487473849	0.928864724798032	0.960130561750769	0.0127169854431103	0.857142857142857
Streptococcaceae	1.34691452653339	0.38918612975594	0.0584367428648398	0.877752976049539	0.00137692182811927	1
Succinivibrionaceae	1.87874741261015	2.1238887965623	0.416886760067046	0.923287416293607	0.00126267940569889	0.857142857142857
Sutterellaceae	-0.329247747513276	0.913527858323913	0.743661676954804	0.960130561750769	0.00168958530000661	1
Synergistaceae	0.0536119283982869	0.64319583807906	0.940546622613112	0.960130561750769	0.0087485644537709	0.857142857142857
Tannerellaceae	-0.0781876485546267	0.358009582432721	0.8357550829789	0.960130561750769	0.0158255818847595	1
UCG-010	-0.0541992645908302	1.03151945768107	0.960130561750769	0.960130561750769	0.00990902695519893	1
Veillonellaceae	2.90715376357335	1.63677019672986	0.13586652714914	0.877752976049539	0.00331303025019091	1
[Eubacterium] coprostanoligenes group	0.612010800898745	0.321655176269155	0.177034273541635	0.877752976049539	0.0690204614191314	1
p-2534-18B5 gut group	-0.505676871578629	0.380543961673469	0.311254832130796	0.923287416293607	0.0156211480762177	0.857142857142857

## Sheet: 22_Genus_5 weeks vs 3 weeks 
Variable	Coefficient	SE	P.Value	Adjusted.P.Value	Mean.Abundance	Prevalence
Alistipes	-2.78558377757217	0.492871942088558	0.0319339977621596	0.596864686793599	0.006794417754475	1
Clostridium sensu stricto 1	0.713762678943643	0.194020601425066	0.0653091991088845	0.596864686793599	0.0022187080985852	0.714285714285714
Intestinimonas	1.06512414608567	0.267931659256396	0.0441630488369472	0.596864686793599	0.00799696956942632	1
Prevotellaceae NK3B31 group	2.6358670790629	1.07076293187341	0.0571111989626971	0.596864686793599	0.0257165705627341	1
Prevotellaceae UCG-001	0.629166509977038	0.167976707534564	0.0673879485089547	0.596864686793599	0.0018158532405765	1
Prevotellaceae UCG-003	-2.75072927551102	0.782304197448889	0.0169880496147542	0.596864686793599	0.00941598071106889	1
dgA-11 gut group	-1.53315362838867	0.588638961335778	0.0479833718076672	0.596864686793599	0.00623523116052263	0.857142857142857
Lachnoclostridium	2.05177992275598	0.677172142766997	0.0858749824819737	0.665531114235296	0.00577224871176637	1
Alloprevotella	-1.40876534945729	0.517812310291941	0.0990805059024887	0.682554596217145	0.0802643208889263	1
Dorea	2.61279229834121	0.985170918827102	0.146163029197897	0.697085216174584	0.00223674637580947	1
Prevotella	4.01236548754704	1.74967958914629	0.123227087813707	0.697085216174584	0.0413798079524752	1
Streptococcus	1.00043441321012	0.449438410476568	0.13558521648477	0.697085216174584	0.00133483251459597	1
Veillonella	2.12563592686314	1.20587057449832	0.138234528575184	0.697085216174584	0.00171363633630564	1
HT002	2.48888895288421	1.68485029947421	0.199658357730304	0.732963950407191	0.00293422642848124	0.857142857142857
Ligilactobacillus	2.80508108930593	1.94457761994693	0.248261983202436	0.732963950407191	0.00102818180178338	0.857142857142857
NK4A214 group	0.277743116791231	0.147582628250985	0.188379837964658	0.732963950407191	0.0320961079410509	1
Prevotella_9	0.602356165919429	0.326322638375997	0.205739782363375	0.732963950407191	0.00356556613133068	0.714285714285714
Sphaerochaeta	-1.04404046891638	0.57880489124275	0.239743673861574	0.732963950407191	0.00534534281745865	0.857142857142857
Subdoligranulum	2.58750374056245	1.82170150888738	0.214738156952792	0.732963950407191	0.0017196490953804	1
Treponema	-2.10133547552932	1.60838680583054	0.248252510296163	0.732963950407191	0.00737164262565163	0.857142857142857
[Ruminococcus] gauvreauii group	0.935010355348509	0.495580333448426	0.182765383128595	0.732963950407191	0.00269972882456573	0.714285714285714
Anaerovibrio	1.10613617830332	1.68181479468692	0.590330260772167	0.874185194800072	0.00136489630996976	0.857142857142857
Bacteroides	-0.811639387182934	0.91795693043362	0.444783677342729	0.874185194800072	0.059568404153614	1
Bilophila	-0.798357688255914	0.637312625724378	0.335515643254195	0.874185194800072	0.00351746405873263	1
Butyricimonas	-0.412882431021045	0.836108952688194	0.657600144974053	0.874185194800072	0.00269972882456573	1
Candidatus Soleaferrea	-0.941599995501273	1.35403809141497	0.55015519453467	0.874185194800072	0.00146110045516586	0.857142857142857
Christensenellaceae R-7 group	-0.830560572252826	1.29583468884943	0.549776235906444	0.874185194800072	0.0275504620805349	1
Colidextribacter	0.421516271491337	0.596291493136831	0.511204130030859	0.874185194800072	0.014478723852014	1
Desulfovibrio	-0.18625628537717	0.341067673899777	0.635337152396404	0.874185194800072	0.00933781484309705	1
Elusimicrobium	-0.815490870271837	1.19951308048431	0.554722874790422	0.874185194800072	0.00102818180178338	0.857142857142857
Family XIII AD3011 group	-0.34351227618001	0.526554095344094	0.564388231535369	0.874185194800072	0.0130536999512967	1
Lachnospiraceae NK4A136 group	1.0215326071927	2.20541901268202	0.662688776703281	0.874185194800072	0.00294625194663075	0.571428571428571
Lactobacillus	0.90321777326552	1.01441644764819	0.414046230955478	0.874185194800072	0.0077504464473613	1
Megasphaera	0.401593950879484	0.50132086099259	0.486204069934686	0.874185194800072	0.00144907493701635	0.142857142857143
Monoglobus	-0.253241440542322	0.433709151780246	0.622769396640704	0.874185194800072	0.00228484844840752	1
Oscillospira	-1.15540730125209	1.18499110864235	0.374323554297627	0.874185194800072	0.0269912754865825	1
Parabacteroides	-0.337996776610477	0.415038426433907	0.452456742961077	0.874185194800072	0.0158255818847595	1
Phascolarctobacterium	0.424736100277485	0.743730752936897	0.615476472765757	0.874185194800072	0.0242554701075683	1
Rikenellaceae RC9 gut group	-0.381032330210626	0.354521996777102	0.331580377102577	0.874185194800072	0.0859824547690199	1
Ruminococcus	0.369737872022536	0.700942825188744	0.636618656502469	0.874185194800072	0.00570610836194405	0.857142857142857
Succinivibrio	1.86137883893004	1.90605301964378	0.373636186984735	0.874185194800072	0.00123261561032511	0.714285714285714
Sutterella	-0.613216627759268	0.86081107841151	0.529861305364316	0.874185194800072	0.00168958530000661	1
Terrisporobacter	0.655172977659255	0.536445088480543	0.339599592515103	0.874185194800072	0.00323486438221907	1
UCG-004	-0.490530127576713	1.02510317919039	0.652473382994073	0.874185194800072	0.00128071768292316	1
UCG-005	-0.78973180290486	0.924760074240504	0.432113910211659	0.874185194800072	0.0410611317215131	1
[Ruminococcus] torques group	-0.531174338100132	1.00011651983299	0.637085776905545	0.874185194800072	0.00146110045516586	1
p-1088-a5 gut group	-0.890872222347997	1.0521847351982	0.460566613118489	0.874185194800072	0.00274181813808903	0.857142857142857
Actinobacillus	0.527806262097873	1.28852620498856	0.699042911889303	0.883715418385689	0.00312663471887345	1
Faecalibacterium	0.960007327519247	2.3025560014512	0.712673724504588	0.883715418385689	0.00518299832244022	0.714285714285714
Unclassified	0.108739542972365	0.259105333193184	0.704720498756269	0.883715418385689	0.28697095236091	1
Prevotellaceae UCG-004	0.412328131664686	1.10526321979087	0.738012070434418	0.897191144449684	0.00687258362244683	1
Lachnospiraceae UCG-010	-0.355057468316237	1.03475487077638	0.757095364472517	0.902690626871078	0.00378202545802192	1
Coprococcus	0.452270581631667	1.78846348263568	0.818325409563083	0.939558803572429	0.00101014352455911	1
Romboutsia	-0.166291469204151	0.62138777529418	0.81411713130469	0.939558803572429	0.00241111638897741	1
Butyricicoccus	0.18227612616022	1.0186307576986	0.865008006791647	0.950133506503313	0.00134685803274549	1
Cloacibacillus	-0.0847824600780629	0.852346039833574	0.929428386786928	0.950133506503313	0.00746784677084774	0.857142857142857
Escherichia-Shigella	0.215147271820612	1.6369442447141	0.90439388725811	0.950133506503313	0.00194212118114639	1
Lachnospiraceae UCG-004	-0.0575777726581683	0.480897094412806	0.909359162556641	0.950133506503313	0.00280194572883659	1
Marvinbryantia	-0.117070337098577	1.17170068191904	0.930804313978344	0.950133506503313	0.00219465706228617	1
Oscillibacter	0.0823960750753885	0.928191480477092	0.934808772527453	0.950133506503313	0.00449153102884321	1
UCG-002	-0.140467801447171	0.72773417888372	0.862283358130284	0.950133506503313	0.0317293296374908	1
Roseburia	0.0195036862368924	1.08704846114239	0.987403415206002	0.987403415206002	0.00992105247334845	1

## Sheet: 22_Phylum_5 weeks vs 3 weeks
Variable	Coefficient	SE	P.Value	Adjusted.P.Value	Mean.Abundance	Prevalence
Actinobacteriota	0.612503056033012	0.856661133412231	0.606348202878359	0.847773630534685	0.00150920252776392	1
Bacteroidota	0.177935894998047	0.203299951210329	0.470816607342883	0.847773630534685	0.467558158412151	1
Campylobacterota	-1.17251956585401	0.580404112342915	0.216136155656569	0.847773630534685	0.00174971289075418	0.857142857142857
Desulfobacterota	-0.104133366466022	0.232177875935069	0.69363297043747	0.847773630534685	0.0142442262480985	1
Elusimicrobiota	-0.739703853108716	0.975743443676878	0.482576652856105	0.847773630534685	0.00102818180178338	0.857142857142857
Firmicutes	0.550757872956529	0.275247113229683	0.173892380915867	0.847773630534685	0.47707635602749	1
Planctomycetota	-0.814840277012054	0.952932271376337	0.458681406785075	0.847773630534685	0.00274181813808903	0.857142857142857
Proteobacteria	0.165697561198013	0.606989890255048	0.805342921220848	0.885877213342933	0.00931376380679803	1
Spirochaetota	-0.192997194515048	0.402036715764116	0.666058901882453	0.847773630534685	0.0127169854431103	0.857142857142857
Synergistota	-0.0589493305847739	0.76568819023435	0.944758787836325	0.944758787836325	0.0087485644537709	0.857142857142857
Verrucomicrobiota	-0.564667333732287	0.437373274133466	0.253154716008029	0.847773630534685	0.00226681017118325	0.857142857142857

## Sheet: 25_Genus_5 weeks vs 3 weeks 
Variable	Coefficient	SE	P.Value	Adjusted.P.Value	Mean.Abundance	Prevalence
Solobacterium	-6.16392647107748	0.838937602161373	0.000325257780807985	0.023093302437367	0.00278315585672798	0.625
Anaerovibrio	-2.60525393978435	0.225759918482754	0.00139715194749896	0.0495988941362132	0.0145576413148702	1
Colidextribacter	2.58875903428143	0.310056607550657	0.00360191789949776	0.0565895317269434	0.00829685592827981	1
Holdemanella	-3.77619646748909	0.800906856232477	0.00327523431023317	0.0565895317269434	0.00469821962203796	1
Romboutsia	3.42064965790067	0.755506189646814	0.00398517829062982	0.0565895317269434	0.00212551033292647	0.625
UCG-004	-4.92012846863848	1.16986547848503	0.00564986258918903	0.0668567073054035	0.00562418451955049	1
Agathobacter	-1.75864142128361	0.332894430555933	0.0132280143204252	0.0877008639518641	0.0127004503556547	0.5
Blautia	-1.43693455504951	0.285150093588321	0.0150660408879943	0.0877008639518641	0.00225703943768677	1
Collinsella	-3.48002616933351	0.718886687485278	0.0168154250686905	0.0877008639518641	0.00128372406246054	0.875
Faecalibacterium	-3.73305748123059	0.721368058044031	0.0140037034263927	0.0877008639518641	0.00812849867418662	1
Marvinbryantia	-1.84746152852413	0.551589153097763	0.0154319205305715	0.0877008639518641	0.00129424639084137	1
Shuttleworthia	-4.77760870634521	1.283378872707	0.00982121436061727	0.0877008639518641	0.0010890609874153	0.5
Treponema	-6.11012620070698	1.87545043959762	0.0172931281031845	0.0877008639518641	0.045672166336967	1
UCG-005	1.15248096509535	0.333790674748477	0.0135879351798821	0.0877008639518641	0.0248274338145545	1
Subdoligranulum	-2.71900844919567	0.58952484750905	0.0191747684405988	0.0907605706188345	0.00624500189401911	1
[Eubacterium] siraeum group	-3.99494409091293	0.931761386426898	0.023319970138257	0.103482367488516	0.00253588113977861	0.875
Alloprevotella	1.59846966021463	0.418593277458404	0.031601763451307	0.11809080026541	0.0658539921713877	1
Mucispirillum	-5.28928659186061	1.8450948429299	0.0285510722379121	0.11809080026541	0.00379329938128709	0.5
Prevotellaceae UCG-001	-2.37950629056474	0.610735383152759	0.0299982566617511	0.11809080026541	0.00447198956185025	1
Sarcina	-2.98523659432624	0.825571051179199	0.0363504970528907	0.129044264537762	0.00125215707731807	0.5
Veillonella	3.19503212772457	0.943100088503981	0.0428443218508511	0.144854611971925	0.00186245212340587	1
Prevotellaceae UCG-004	2.28133547937127	0.925102661298061	0.0487189727439779	0.157229412037383	0.0068079464623932	1
Bacteroides	2.85408063869887	1.28778891651976	0.0685495147265766	0.167265923725338	0.057099414958542	1
Candidatus Soleaferrea	0.595062719903839	0.209102667115726	0.0653345533009169	0.167265923725338	0.00226230060187718	1
Fibrobacter	-3.35421977513541	1.49555757836558	0.0660931426044064	0.167265923725338	0.00187297445178669	0.75
Lachnospiraceae UCG-004	2.22596959631677	0.725883113596663	0.054709716120017	0.167265923725338	0.00147838713750579	1
Oribacterium	-1.24053403556795	0.537481904094443	0.0604302352624113	0.167265923725338	0.00129950755503178	1
Oscillospira	1.59360479976172	0.538727194559954	0.0596353043439195	0.167265923725338	0.0179037417399722	1
Prevotella_9	-5.04612501867627	1.83420608873435	0.0706757424191571	0.167265923725338	0.0309198619470516	1
[Eubacterium] ruminantium group	-2.09455546795282	0.746294279492303	0.0674826404514132	0.167265923725338	0.00206763752683194	0.625
Family XIII AD3011 group	2.09221905010559	1.00350056088607	0.08217354831389	0.188203933235038	0.0132423502672671	1
Candidatus Saccharimonas	-2.15347815202573	1.09886727264412	0.0977323439441711	0.214971410702401	0.00343027905214866	0.75
Sphaerochaeta	-1.92578693953147	0.817991809049362	0.0999162894813977	0.214971410702401	0.00278315585672798	1
Unclassified	0.695872547297857	0.309490708577041	0.110096590927345	0.229907586936515	0.21003619680963	1
Succinivibrio	-2.98606974561457	1.38303485876159	0.119680379314907	0.242780198038812	0.00717096679153163	0.625
Prevotella_7	-3.45420090991933	1.65284545016727	0.127795270644396	0.25204067265978	0.00472978660718044	0.75
Desulfovibrio	1.26320201294282	0.628883975192424	0.138165030812611	0.256162781718181	0.00660276105896713	1
Limosilactobacillus	-2.49962013558468	1.25620710803321	0.140709133619846	0.256162781718181	0.00529273117555453	0.875
[Ruminococcus] gauvreauii group	-2.00437042243162	1.15948261111525	0.134600877167889	0.256162781718181	0.00163622206321815	0.75
Lachnospiraceae NK4A136 group	-2.99245621206856	1.55151458235961	0.149352553950707	0.265100783262505	0.00636074750620817	0.875
Parabacteroides	1.19440938739265	0.757196633744044	0.16577588172342	0.287075307374702	0.0107959089187255	1
Catenisphaera	-0.964316916034294	0.569155089616038	0.188782124156203	0.307110204156103	0.00239382970663748	1
Coprococcus	-0.876906237888399	0.533796728201843	0.19897280832649	0.307110204156103	0.00167831137674145	1
Oscillibacter	1.27478921191744	0.770221521738514	0.196480201661159	0.307110204156103	0.00866513742160865	1
Rikenellaceae RC9 gut group	-0.544150060537402	0.324794544946746	0.192455699440859	0.307110204156103	0.0461719769350562	1
Streptococcus	-1.68737519451587	0.978406807618015	0.183062496214634	0.307110204156103	0.00458773517403931	1
Lachnospiraceae UCG-010	0.799341244237885	0.512578551503022	0.216788333834423	0.327488759622213	0.00453512353213519	1
Incertae Sedis	-1.88099429178229	1.38259148407385	0.222564841444782	0.329210494637074	0.00133107454017425	1
Butyricicoccus	-1.22272218183154	0.818737936607356	0.232168485191617	0.331354964990273	0.00165200555578939	1
Dorea	-1.13250509409527	0.858925914457761	0.235424439323241	0.331354964990273	0.00395639547118986	1
Intestinimonas	1.02103315659042	0.694781634289217	0.23801553823245	0.331354964990273	0.00348289069405278	1
Prevotellaceae NK3B31 group	0.382744973544678	0.304151821134638	0.254997044818198	0.348169041963309	0.0406951050128372	1
Christensenellaceae R-7 group	0.661330495352119	0.555175658618694	0.278552233584451	0.36627164201375	0.0136211540889768	1
Prevotellaceae UCG-003	0.418842893780762	0.351628128167724	0.278572798151303	0.36627164201375	0.0161044235868513	1
Alistipes	2.328683813914	2.38900084346161	0.367327960652637	0.474187003751586	0.00176249000378804	0.75
Prevotella	-0.832513719397113	1.02266242333994	0.44670413020659	0.566357022226212	0.069752514836483	1
Phascolarctobacterium	-0.247402897226243	0.323110652091667	0.472895682746481	0.589045499561406	0.0337240624605413	1
UCG-002	0.409686323053149	0.593058810700854	0.515511058272143	0.631056640298658	0.0188244454732943	1
Monoglobus	-0.656261958785739	1.08474034456679	0.567343618095768	0.682735540420331	0.00177827349635927	0.875
HT002	-0.983823457515852	1.68102663375136	0.579707563901611	0.68598728395024	0.00993833915568837	1
Lactobacillus	-0.333850724172088	0.669852756309709	0.635946014950819	0.728260759056583	0.0285102487478429	1
NK4A214 group	0.324157321776719	0.633814725784097	0.627314315415487	0.728260759056583	0.0115377330695736	1
Lachnoclostridium	0.321977892967654	0.822320692088665	0.72154704388272	0.800466251807393	0.00158887158550444	1
Ruminococcus	-0.228317217218264	0.601159964713557	0.717177817120944	0.800466251807393	0.005324298160697	1
Mitsuokella	-0.506107617333553	1.56394748145693	0.757216294885022	0.82711318364364	0.00101540468874953	0.5
Campylobacter	-0.0879209846817446	0.378882963961205	0.831425350420737	0.881062684774214	0.00683951344753567	0.5
Ligilactobacillus	0.486892652843762	1.99168678485015	0.822638950254429	0.881062684774214	0.00290942379729787	0.875
dgA-11 gut group	0.177399082810177	0.94813824201407	0.857746724495335	0.895588491752482	0.00166778904836062	1
Clostridium sensu stricto 1	0.145386708611762	1.45669164547194	0.926793943720108	0.953657536291705	0.00250957531882655	1
Escherichia-Shigella	-0.0637162467308305	2.12798254926258	0.977084355812826	0.985428394649061	0.00340923439538701	1
Roseburia	-0.0221714592743282	1.16461376852136	0.985428394649061	0.985428394649061	0.0123006018771834	1

## Sheet: 25_Family_5 weeks vs 3 weeks 
Variable	Coefficient	SE	P.Value	Adjusted.P.Value	Mean.Abundance	Prevalence
Acidaminococcaceae	0.0376431739636104	0.519798546151152	0.944622385761731	0.944622385761731	0.0337451071173029	1
Anaerovoracaceae	2.15095338221357	0.968369107200852	0.0680842339655205	0.156193242626782	0.0136632434025001	1
Bacteroidaceae	3.14072970701728	1.16781852039418	0.0360815406020187	0.112837615470857	0.057099414958542	1
Bacteroidales RF16 group	-4.5945487307211	1.4343791047961	0.0185260256357863	0.0931632170003699	0.00306725872301023	0.75
Butyricicoccaceae	-2.77077675212902	0.732846780150317	0.0091713102700074	0.0596135167550481	0.00600298834126015	1
Campylobacteraceae	0.198728083636669	0.141209577043353	0.254044994247219	0.383322038177817	0.00683951344753567	0.5
Christensenellaceae	0.911824848306757	0.667179285027995	0.220719302551989	0.358668866646983	0.0137368997011659	1
Clostridiaceae	-1.40349856982711	1.11247375243958	0.296265594747817	0.417211116135461	0.00384591102319121	1
Coriobacteriaceae	-3.1933771010151	0.878340161109024	0.0358498280990064	0.112837615470857	0.00128372406246054	0.875
Deferribacteraceae	-5.0026375235422	1.73983226907467	0.0282286091448672	0.112837615470857	0.00379329938128709	0.5
Desulfovibrionaceae	1.40947715666594	0.465059340767067	0.0562777075983693	0.137176912271025	0.00849151900332505	1
Eggerthellaceae	-300506988819171	0.535448805003959	0.00136540691915021	0.0532508698468581	0.00108379982322488	1
Enterobacteriaceae	0.222932821587583	2.05113138690817	0.916993879166244	0.94112529703904	0.00340923439538701	1
Erysipelatoclostridiaceae	-3.62158315774673	0.828344545530655	0.00470844266694863	0.0585765035755575	0.00696578138810556	1
Erysipelotrichaceae	-0.160466350685167	0.636404998626173	0.809344021867437	0.853092347373785	0.02515362599436	1
F082	-1.15210723629293	1.09927866733245	0.371604139462158	0.47870055545392	0.00162569973483732	0.75
Fibrobacteraceae	-3.067570706817	1.41793228702259	0.0737290307447478	0.159746233280287	0.00187297445178669	0.75
Lachnospiraceae	-0.517305867066346	0.413435140911637	0.299536185943408	0.417211116135461	0.0786701881392314	1
Lactobacillaceae	-0.515215403031933	0.717947946327938	0.499963259396594	0.609330222389599	0.0466507428763837	1
Marinifilaceae	2.00266436413227	1.09742260281367	0.117821050943315	0.221242756580935	0.00109432215160571	0.75
Monoglobaceae	-0.369612890467325	1.07810436873147	0.743413919395294	0.828375510183328	0.00177827349635927	0.875
Muribaculaceae	0.318032774142844	0.728269753335796	0.677608758346872	0.777257105162588	0.0646439244075929	1
Oscillospiraceae	1.50654610659691	0.361422991905589	0.00588919311605585	0.0585765035755575	0.0969474725367229	1
Paludibacteraceae	-2.12841682175215	0.935104385435747	0.107317321151962	0.220282922364554	0.0018308851382634	0.5
Peptococcaceae	0.684535545744479	0.713809566453183	0.37459691628563	0.47870055545392	0.00217812197483059	1
Peptostreptococcaceae	2.53393852781997	1.06611442328333	0.0550079408712894	0.137176912271025	0.00308304221558146	1
Prevotellaceae	0.342095757420261	0.361489233154467	0.380505569719783	0.47870055545392	0.241655793594006	1
Rikenellaceae	-0.148618031901998	0.515753676455759	0.791988090912678	0.853092347373785	0.0496022559872049	1
Ruminococcaceae	-1.30112777315571	0.340674366152568	0.00876815948974736	0.0596135167550481	0.0303200892293447	1
Saccharimonadaceae	-3.12551608982042	1.72024583172023	0.119130715082042	0.221242756580935	0.00346710720148154	0.875
Selenomonadaceae	-1.80029491817759	0.389847423263456	0.0191104034872554	0.0931632170003699	0.0156624857948567	1
Spirochaetaceae	-4.30586104565067	1.03743601291604	0.00600784652057	0.0585765035755575	0.048455322193695	1
Streptococcaceae	-1.40072612619745	0.999298389181095	0.255548025451878	0.383322038177817	0.00458773517403931	1
Succinivibrionaceae	-2.52773326180249	1.6176820691153	0.216091398693324	0.358668866646983	0.00721831726924534	0.75
Tannerellaceae	148105845571106	0.569009121508076	0.0405058106818462	0.112837615470857	0.0107959089187255	1
UCG-010	-0.321631104035848	0.600081599485118	0.611250201828872	0.722386602161394	0.00443516141251736	1
Veillonellaceae	3.21902467777549	0.912062393673281	0.0386560856422417	0.112837615470857	0.00188349678016752	1
[Eubacterium] coprostanoligenes group	2.20852956656903	0.813855646474872	0.0349356264373531	0.112837615470857	0.0640020623763626	1
p-2534-18B5 gut group	1.66536946107906	1.12161191420035	0.18813470782717	0.333511527511802	0.0213708489414538	1

## Sheet: 25_Phylum_5 weeks vs 3 weeks 
Variable	Coefficient	SE	P.Value	Adjusted.P.Value	Mean.Abundance	Prevalence
Actinobacteriota	-3.01636065340595	0.999939930595601	0.0235015531569984	0.0783385105233281	0.00328822761900753	1
Bacteroidota	0.356730465801335	0.422008186890069	0.460021070250449	0.575026337813061	0.452949408645145	1
Campylobacterota	-0.0159603959318386	0.428507615085473	0.972628364067123	0.972628364067123	0.0076392104044783	0.75
Deferribacterota	-5.26983512153559	1.63696620301871	0.0181538736504599	0.0783385105233281	0.00379329938128709	0.5
Desulfobacterota	1.14227955867254	0.668908574717237	0.186233135636115	0.310388559393525	0.00849151900332505	1
Fibrobacterota	-3.3347683048104	1.36708859092679	0.0505182646111113	0.126295661527778	0.00187297445178669	0.75
Firmicutes	0.0862204572288181	0.637486992516866	0.89683751675201	0.972628364067123	0.454638242350267	1
Patescibacteria	-3.39271368781382	1.64802273338107	0.0852146939494671	0.170429387898934	0.00346710720148154	0.875
Proteobacteria	-1.0324439753993	0.950226986091173	0.318958484562749	0.455654977946784	0.012563660086704	1
Spirochaetota	-4.57305864364407	0.940858666854901	0.00282137227445737	0.0282137227445737	0.048455322193695	1

## Sheet: 32_Genus_5 weeks vs 3 weeks 
Variable	Coefficient	SE	P.Value	Adjusted.P.Value	Mean.Abundance	Prevalence
Acidaminococcus	-7.88850365042516	0.617352342827364	0.0000141050400575661	0.00119892840489312	0.00206237636264153	0.625
Agathobacter	-8.16458887664611	1.9914298218725	0.0262527316077719	0.0703225992365158	0.0127057115198451	0.625
Alistipes	0.901120749117684	1.89151640978347	0.65064141915644	0.77893691025771	0.00328296645481712	0.75
Alloprevotella	-2.82674576679096	0.646655799205957	0.0221469189539414	0.0672317182530363	0.0197977608485206	1
Anaerovibrio	-5.35534770268435	1.10833712454842	0.0169007193797258	0.0574624458910679	0.00109432215160571	0.75
Bacteroides	5.21048381364416	1.27495843083012	0.0264743903008059	0.0703225992365158	0.0541163348625784	0.75
Blautia	-4.78431409181979	0.865739261275593	0.00147827523972564	0.0139614883751866	0.0101645692158761	1
Butyricicoccus	-4.06476304265249	1.72126672095545	0.0992653397757313	0.191762588203117	0.00568205732564502	0.875
CAG-56	0.111363159032931	0.954042304885124	0.914451619685617	0.971717029743268	0.00164148322740856	0.375
Campylobacter	-3.52227750167181	1.9149782015143	0.115485281495619	0.207999177213869	0.00143629782398249	1
Candidatus Saccharimonas	0.321858390005121	0.838396965023749	0.714290317463579	0.84325940256117	0.00133633570436466	0.625
Candidatus Soleaferrea	2.43368455398385	1.13289560360813	0.0752932866605492	0.157441168362158	0.00374594890357338	0.875
Catenibacterium	-4.63955025718554	1.2980406043384	0.0117236811151061	0.048638719022037	0.00155730460036197	0.875
Catenisphaera	4.37074614547677	0.88213248859352	0.0157805407069521	0.0574624458910679	0.00521907487688876	0.625
Christensenellaceae R-7 group	251426872626604	0.702048416732331	0.0116244438298326	0.048638719022037	0.0173407971715981	0.875
Cloacibacillus	0.333377570766987	1.18519125301661	0.78793994621929	0.905066154441076	0.00154678227198114	0.375
Clostridium sensu stricto 1	-0.0181028517368342	1.17973418181782	0.988254578814224	0.992231175886448	0.00145734248074414	0.75
Colidextribacter	0.791957568845026	0.453466581836375	0.179065419507764	0.292703089579998	0.0109905719937708	1
Collinsella	-3.65559531250099	2.06926492208779	0.127720793974855	0.221556479344136	0.00273054421482386	0.875
Coprococcus	-0.663572488551259	1.21670785091582	0.623424541458758	0.757015514628491	0.0159255440043773	1
Defluviitaleaceae UCG-011	0.380899144768778	1.17644547410125	0.767369733335731	0.893512703199139	0.00112062797255777	0.625
Desulfovibrio	-0.967206384204196	0.739730111917958	0.238903205009277	0.356259165364712	0.0107538196052022	1
Dorea	-4.3156502471928	0.407211038985589	0.00179491188881092	0.0152567510548928	0.0149154004798182	1
Escherichia-Shigella	-4.99959943501804	1.45896277195951	0.0140258408125629	0.0541907485939931	0.00967528094616777	1
Faecalibacterium	-7.26326503317474	0.571946844449373	0.00105324979839799	0.0111907791079786	0.0228860642282924	1
Family XIII AD3011 group	-1.21559617352332	0.362289228576416	0.0438853014692276	0.113037897723768	0.00859148112294288	0.875
Fournierella	-3.90697035141969	0.801103095284405	0.0164777856143221	0.0574624458910679	0.00234121806473336	0.875
Frisingicoccus	-4.51411076595229	1.06003265873651	0.0237453862326241	0.0685970135779626	0.00386169451576245	0.375
Fusobacterium	-0.140121670291207	1.38860377171158	0.925989169520055	0.971717029743268	0.00103644934551117	0.5
HT002	-6.05594074467916	0.784590213561768	0.000248054703592361	0.00743418130451636	0.0247432551875079	1
Holdemanella	-6.14297177529073	1.23348038324121	0.00250124656796951	0.0163543044828776	0.0218864430321141	1
Incertae Sedis	-2.80935909558219	1.24733572215656	0.0652357604599647	0.154028878863806	0.00250431415463614	1
Intestinimonas	-0.747380561296257	0.78299993579269	0.410243535768154	0.520458217019299	0.00277789469253756	0.875
Lachnoclostridium	-0.599580745689605	0.383532578768475	0.215924742357932	0.331032520513246	0.00166252788417021	0.875
Lachnospiraceae NK4A136 group	-1.06417998934	0.980023163264027	0.356995757273347	0.481660942352929	0.00173092301864557	0.75
Lachnospiraceae UCG-004	-0.135644027434795	0.557402661650648	0.823425118942851	0.920935988291347	0.00121006776379477	0.875
Lachnospiraceae UCG-010	0.809142036008281	0.191402550226654	0.024210710674575	0.0685970135779626	0.00189928027273875	0.875
Lactobacillus	-5.61490242549291	0.78074661238102	0.00554041598877423	0.0336382399318435	0.047471484490088	1
Ligilactobacillus	-4.4478475625786	1.25157165217707	0.0120166246995621	0.048638719022037	0.00193610842207164	1
Limosilactobacillus	-4.23070815717304	1.97513671965202	0.075942210621747	0.157441168362158	0.00159939391388526	0.875
Marvinbryantia	-2.00069237297576	0.131186153459157	0.000612226695666053	0.00743418130451636	0.00146260364493455	1
Megasphaera	-5.77505238093567	0.35617850875159	0.000510376480199334	0.00743418130451636	0.0352392777473799	0.625
Mitsuokella	-4.64744847017925	2.54361327048776	0.117458358897244	0.207999177213869	0.00175722883959763	0.625
Monoglobus	0.0122433394544348	1.15846605739886	0.992231175886448	0.992231175886448	0.00306199755881982	0.75
NK4A214 group	-0.215532898832792	0.813835969849801	0.808289731668031	0.916061695890436	0.0174091923060735	0.875
Olsenella	-4.20401180421731	0.41303356320666	0.00202090467897761	0.0156160816102815	0.00176775116797845	0.625
Oribacterium	-2.74542592613693	1.26519208385611	0.0730652055472886	0.157441168362158	0.00307251988720064	1
Oscillibacter	2.03170269608812	1.72494256072786	0.323789407605035	0.46230928581362	0.00690790858201103	0.625
Oscillospira	1.88005484167298	0.301452506598193	0.00831404310006581	0.0399979961959695	0.00717096679153163	0.75
Parabacteroides	0.787245240610985	0.752750303721351	0.335932996595602	0.467494608391715	0.00770234437476325	1
Peptococcus	-1.28782834979682	0.828901616675966	0.218092013514609	0.331032520513246	0.00155204343617156	0.875
Phascolarctobacterium	-2.89932705309392	0.441931863584995	0.0072021574136954	0.0382614612602568	0.0543320425943853	1
Prevotella	-1.39755143265688	0.939662749329584	0.187498166196436	0.295136002346242	0.0135948482680247	1
Prevotella_7	-3.89867486533229	1.64225565363597	0.0552202169046193	0.134106241054075	0.00104171050970159	0.75
Prevotella_9	-6.28097830456816	1.25398142799309	0.00243089165944515	0.0163543044828776	0.0238751630960899	1
Prevotellaceae NK3B31 group	0.885551761903227	1.2971034948421	0.520261268482913	0.640901562623878	0.00961214697588282	0.875
Prevotellaceae UCG-001	0.797193140554888	0.874507313576984	0.397129799599247	0.511455044938425	0.00193084725788122	1
Prevotellaceae UCG-003	-2.01579939793124	2.07470601916358	0.36876928263079	0.482236754209494	0.00552948356412307	0.875
Prevotellaceae UCG-004	4.29003629739096	0.61552269472305	0.00606088814647002	0.0343450328299968	0.00805484237552086	0.625
Pyramidobacter	1.64708018020903	1.3767323069447	0.276678871758999	0.405477656888188	0.00177301233216886	0.5
Rikenellaceae RC9 gut group	-0.527790747955875	0.626113079896366	0.431563158811306	0.539453948514132	0.0626131150300939	1
Roseburia	-4.06444911020573	1.4990981798518	0.0730865027592126	0.157441168362158	0.0076392104044783	1
Ruminococcus	0.614329567510494	0.241633640262352	0.0845019437373929	0.171015838516152	0.00686055810429732	1
Shuttleworthia	-4.10672228769195	0.545432641877024	0.000284408503726433	0.00743418130451636	0.00140473083884002	0.5
Solobacterium	-6.15478544421841	0.937866269851574	0.000599699567759109	0.00743418130451636	0.00825476661475651	0.625
Sphaerochaeta	0.123569186106012	1.1480819164525	0.921082888683174	0.971717029743268	0.0019624142430237	0.75
Streptococcus	-2.7036016014808	1.69913460440632	0.162677434962851	0.271129058271418	0.00150995412264826	1
Subdoligranulum	-5.61098473764818	1.17826319469755	0.0175833118245619	0.0574839040418368	0.0227703186161034	1
Succinivibrio	1.68757292569956	0.920169435696141	0.116344613896177	0.207999177213869	0.00118902310703312	0.625
Sutterella	-0.150278014083553	2.04297935640777	0.943752851709648	0.978280395064879	0.00238330737825666	0.875
Synergistes	0.0517706334281722	1.35165196844148	0.970689691936425	0.992231175886448	0.00119954543541395	0.375
Terrisporobacter	1.13420069175573	1.16054518117156	0.366163610920634	0.482236754209494	0.00208868218359359	0.625
Treponema	-2.31020320995631	1.35535457116725	0.186834507755899	0.295136002346242	0.0161938633780883	0.875
UCG-002	0.0950965854604193	0.816518162797406	0.914642277876699	0.971717029743268	0.0255324298160697	0.875
UCG-004	-2.6610697335355	1.31900122097714	0.0902137383794977	0.178329482843193	0.00107327749484406	0.875
UCG-005	2.48756700181924	1.29444825998981	0.103020162910017	0.194593641052255	0.0215023780462141	1
[Eubacterium] hallii group	-2.73774509680576	0.838589125679336	0.046964384319607	0.117410960799018	0.00139946967464961	1
[Eubacterium] nodatum group	-4.96819257898088	1.06822481104406	0.0187466786644855	0.0590173217215284	0.00172040069026474	0.875
[Eubacterium] ruminantium group	-3.90356324007211	1.45279689680693	0.0746083346134963	0.157441168362158	0.00115745612189065	0.75
[Eubacterium] siraeum group	-1.52667753002278	1.35215550149712	0.340996067297487	0.467494608391715	0.00119954543541395	0.875
[Ruminococcus] gauvreauii group	-4.63067434077567	0.674504266937023	0.000470473431624563	0.00743418130451636	0.00377751588871586	0.5
[Ruminococcus] torques group	-4.93973248802171	0.797279246838648	0.00847016390032295	0.0399979961959695	0.00596089902773686	0.875
dgA-11 gut group	1.22484777011518	1.14619379707699	0.326335966456673	0.46230928581362	0.00753924828486047	0.75
p-1088-a5 gut group	-0.291354589089283	1.46266277349885	0.854846935296741	0.943662201301598	0.00136790268950713	0.625
Unclassified	-1.37221286429048	0.801901048949265	0.137890573247237	0.234413974520303	0.209110231912118	1

## Sheet: 32_Family_5 weeks vs 3 weeks 
Variable	Coefficient	SE	P.Value	Adjusted.P.Value	Mean.Abundance	Prevalence
Acidaminococcaceae	-2.98995176463535	0.233001177061708	0.00102126531418137	0.014638136169933	0.0563944189570268	1
Anaerovoracaceae	-1.03694231315411	0.944702001629483	0.352565363977597	0.510177514929785	0.0114430321141462	1
Atopobiaceae	-6.37652940080386	1.19603975966577	0.0129028105061394	0.0525760336508847	0.00249905299044573	0.75
Bacteroidaceae	5.30396582865633	1.25892278902006	0.0244297365080757	0.0808060515267118	0.0541163348625784	0.75
Bacteroidales RF16 group	-1.8830235116185	1.94138671117262	0.369536390728243	0.512582735526273	0.00107327749484406	0.75
Butyricicoccaceae	-5.59449251065313	1.30791345392502	0.0052203808936833	0.0521578341497935	0.0124373921461341	1
Campylobacteraceae	-3.42879548665964	1.86355435059006	0.115390556438701	0.236275901279244	0.00143629782398249	1
Christensenellaceae	2.50580258673559	0.679557794322338	0.0102402625613579	0.0521578341497935	0.0175617660675954	0.875
Clostridiaceae	0.0753791632753336	1.18896759632643	0.951508268602256	0.979105525768221	0.00145734248074414	0.75
Coriobacteriaceae	-3.56211329748883	2.066441570017	0.135512734866718	0.264865799966767	0.00273054421482386	0.875
Defluviitaleaceae	0.474381159780946	1.13768347510687	0.704739736653082	0.86582310503093	0.00112062797255777	0.625
Desulfovibrionaceae	-0.690127461444095	0.812098855033778	0.428033376985939	0.557740460921073	0.011606128204049	1
Eggerthellaceae	-4.2925372046114	0.558161741617075	0.000253098874865226	0.00544162580960235	0.00181510164569216	1
Enterobacteriaceae	-4.90611742000587	1.48893884529412	0.0165096059227301	0.0591594212231162	0.00967528094616777	1
Erysipelatoclostridiaceae	-2.9122265446985	1.21234173206204	0.0531390022768577	0.145683842390281	0.0030988257081527	1
Erysipelotrichaceae	-2.6537008956347	1.07659471720431	0.0487938686865987	0.145683842390281	0.0481186076855087	1
F082	3.89647474339527	1.55138010501358	0.0868138992712277	0.186649883433139	0.00806010353971127	0.5
Fusobacteriaceae	-0.0466396552790371	1.23738950746135	0.972301176659497	0.979105525768221	0.00103644934551117	0.5
Lachnospiraceae	-2.97510718436852	0.439502210166299	0.00658774776995594	0.0521578341497935	0.104586682941201	1
Lactobacillaceae	-5.38254929821816	0.68666253690278	0.000227769659161567	0.00544162580960235	0.0757502420135528	1
Monoglobaceae	0.105725354466602	1.07889400317046	0.928117235996561	0.979105525768221	0.00306199755881982	0.75
Muribaculaceae	-1.2523631956817	0.710095583964027	0.175986839537925	0.311143620054499	0.0410423418494044	1
Oscillospiraceae	1.1070586800206	1.10710858450989	0.355937801113804	0.510177514929785	0.0970737404772928	1
Paludibacteraceae	0.426760832096754	150053997442656	0.794601540640638	0.923455844528309	0.00314617618586641	0.75
Peptococcaceae	0.140041756952969	0.574848855248598	0.823237970710093	0.931558756329842	0.00269897722968138	1
Peptostreptococcaceae	2.35177247064214	1.31473212301658	0.171597953237018	0.311143620054499	0.00360389747043226	0.875
Pirellulaceae	-0.197872574077114	1.3624208026603	0.893733551169362	0.979105525768221	0.00136790268950713	0.625
Prevotellaceae	-2.21522784176794	0.60963419998571	0.0109167559848405	0.0521578341497935	0.0848257502420136	1
Rikenellaceae	-0.246858348425221	0.66995399454881	0.725173654126302	0.866179642428639	0.0734353297697714	1
Ruminococcaceae	-3.45094644616602	0.657171319872953	0.0134496830269705	0.0525760336508847	0.0695894187465802	1
Saccharimonadaceae	0.415340405017288	0.792154301349862	0.618855027282	0.782669593327236	0.00133633570436466	0.625
Selenomonadaceae	-4.37054785445011	1.86525105700526	0.0575959376891808	0.145683842390281	0.00289890146891704	0.875
Spirochaetaceae	-1.42620615671307	1.58600948086932	0.403167906211094	0.541756873971157	0.0182509785765394	0.875
Streptococcaceae	-2.61011958646863	1.72445585780135	0.180897453520058	0.311143620054499	0.00150995412264826	1
Succinivibrionaceae	1.78105494071173	0.82473834352209	0.0741239621740147	0.167754230183296	0.00118902310703312	0.625
Sutterellaceae	-0.0567959990713864	2.08041037144624	0.979105525768221	0.979105525768221	0.00238330737825666	0.875
Synergistaceae	1.5250750167535	1.39512733929748	0.316265283621193	0.503681747989308	0.00451934003956395	0.5
T34	-5.41961530979107	1.8604233412136	0.0618404993163232	0.147730081700105	0.0102645313354939	0.5
Tannerellaceae	0.880727255623152	0.840347255094009	0.3349857006825	0.510177514929785	0.00770234437476325	1
UCG-010	2.15449398624064	0.357525731716761	0.00915999468911427	0.0521578341497935	0.00388800033671451	0.875
Veillonellaceae	-8.21672693427581	1.32181880946256	0.00839150217784579	0.0521578341497935	0.035954796077276	1
[Eubacterium] coprostanoligenes group	-1.55321018661786	1.15889780102837	0.22868413488753	0.378208376929377	0.0771076223746791	1
p-2534-18B5 gut group	1.87997950858333	0.620762120153376	0.0563778308760267	0.145683842390281	0.022075844942969	0.75

## Sheet: 32_Phylum_5 weeks vs 3 weeks 
Variable	Coefficient	SE	P.Value	Adjusted.P.Value	Mean.Abundance	Prevalence
Actinobacteriota	-3.65559275059467	0.745438757776286	0.00270011432221845	0.0162006859333107	0.00734984637400564	1
Bacteroidota	-0.329651586815345	0.612723784812181	0.60993098369159	0.757220271513951	0.296314028368197	1
Campylobacterota	-2.34172322571091	1.75557693661427	0.230641745910028	0.553540190184068	0.00200450355654699	1
Desulfobacterota	-0.49925947326967	0.987007662888414	0.631016892928292	0.757220271513951	0.011606128204049	1
Firmicutes	-2.39750084811783	0.407265246150757	0.00106563221728415	0.0127875866074098	0.630155940906604	1
Fusobacteriota	0.144228332895387	1.04130444629077	0.898614100832236	0.980306291816984	0.00103644934551117	0.5
Patescibacteria	0.606208393191713	1.02975061348383	0.577540015266357	0.757220271513951	0.00133633570436466	0.625
Planctomycetota	-0.00700458590268827	0.941898665244757	0.994533334568165	0.994533334568165	0.00136790268950713	0.625
Proteobacteria	-3.26316161432988	1.5054203709883	0.0733033834131058	0.293213533652423	0.0239488193947557	1
Spirochaetota	-1.23533816853864	1.65480145124962	0.483568617467207	0.757220271513951	0.0182509785765394	0.875
Synergistota	1.71594300492792	1.01799013643815	0.190456156555391	0.553540190184068	0.00451934003956395	0.5
Verrucomicrobiota	0.638032722803133	0.838520041310711	0.475545241314034	0.757220271513951	0.00150995412264826	0.625

## Sheet: 36_Genus_5 weeks vs 3 weeks 
Variable	Coefficient	SE	P.Value	Adjusted.P.Value	Mean.Abundance	Prevalence
Acidaminococcus	-3.70328	0.977106	0.0322221	0.071578	0.00281998	0.5
Actinobacillus	3.81067085643028	1.19399548047113	0.0496528896613779	0.0898480860539219	0.00102592701713035	0.5
Agathobacter	-3.00674823914838	0.683411400271841	0.0217682917297279	0.0545233030890732	0.0217812197483059	0.5
Alistipes	1.48326539405795	1.79508108565036	0.440250512167117	0.548508834831162	0.00157834925712362	0.875
Alloprevotella	0.49424046220789	0.555724812008728	0.439323921997527	0.548508834831162	0.0574045624815859	1
Anaerovibrio	-2.16738334170083	1.3310426866063	0.201938552542244	0.284209814689084	0.00739193568752894	1
Bacteroides	1.02923829052009	1.19256982831947	0.000133260982757385	0.00337594489652041	0.0877720021886443	0.875
Blautia	-2.49351792177604	0.621613857405025	0.0278012257863493	0.0660279112425797	0.00456669051727766	1
Butyricicoccus	-0.585578432133306	0.733788182192309	0.483187952931344	0.577135337959159	0.00103118818132076	1
Butyricimonas	5.15335491889217	0.310190995259267	0.000474736276992401	0.00584384870919955	0.00217812197483059	0.875
CAG-56	1.5481149388631	0.759152208773849	0.134141107038479	0.203894482698487	0.00112062797255777	0.375
Campylobacter	1.38086093776047	2.12750170973838	0.540337558177681	0.631779298792366	0.00474030893556126	0.875
Candidatus Saccharimonas	0.229237007360922	2.65842355434255	0.934088851140368	0.972476064200931	0.0022675617660676	0.75
Candidatus Soleaferrea	1.24167651228336	0.450293240679682	0.0329635543313594	0.0715780036909518	0.00173618418283598	0.75
Catenisphaera	2.6594982263531	1.09458485828991	0.0933563308345755	0.161251844168812	0.00202028704911823	0.5
Cerasicoccus	0.0745202907497088	0.274210357414073	0.794913159958339	0.863048573669054	0.00113115030093859	0.125
Christensenellaceae R-7 group	2.07779463016136	0.423143729212829	0.016173604243346	0.0499499568703565	0.0100909129172103	1
Clostridium sensu stricto 1	0.832841537794407	1.46092496220107	0.589317768263884	0.6699122071737	0.00150469295845785	0.875
Colidextribacter	2.76263416605	0.450308334077518	0.000857990404176991	0.00724525230193904	0.00530851466812576	1
Coprococcus	-2.41648433422875	0.769417065575196	0.0200508541164353	0.0545233030890732	0.00366177027652679	1
Desulfovibrio	0.505782177560668	0.515467306102572	0.398844731630489	0.518151603381642	0.00832842291342228	1
Dorea	-1.86709812788726	0.694430944982853	0.0361164028822302	0.0741850437580945	0.00421945368071047	1
Elusimicrobium	2.4132302921309	1.41881993115073	0.139871278501526	0.208435630708156	0.00160991624226609	0.375
Escherichia-Shigella	-0.421203984630877	0.721536188557896	0.600373193874147	0.671005334329929	0.0108379982322488	1
Faecalibacterium	-6.93624785244319	1.0031484838019	0.000452782336425739	0.00584384870919955	0.0317142977398039	0.875
Family XIII AD3011 group	2.19301108955688	0.863281067250145	0.044061826903262	0.0858640729396901	0.0132581337598384	1
Fibrobacter	-3.22809291125652	0.991214038166387	0.0472491053945268	0.0894673145003235	0.001136411465129	0.625
Fournierella	-5.19767253652964	0.77622796197984	0.000538249223215748	0.00584384870919955	0.00262532093101562	0.875
GCA-900066575	-0.0498525025138811	1.23925912112459	0.969216793273523	0.988524565424197	0.00142051433141125	0.875
HT002	-5.63385267734564	0.728268448049787	0.000244999132488261	0.00465498351727697	0.0143735005682057	0.875
Holdemanella	-1.61052295613945	0.329884509240069	0.0164309068652488	0.0499499568703565	0.00351445767919525	1
Incertae Sedis	-2.18639393070191	0.252761472243259	0.00325018075704865	0.0190010567335152	0.00205711519845111	0.875
Intestinimonas	0.0987770390463495	0.837952903050336	0.913613009641851	0.964369287955287	0.00153625994360032	1
Lachnoclostridium	3.56608576523793	0.593599775982296	0.000958183121069268	0.00728219172012643	0.00242013552758954	0.75
Lachnospiraceae NK4A136 group	-1.61674324190974	0.418109256940235	0.0305929697118932	0.0704565363061782	0.00182562397407298	0.875
Lachnospiraceae UCG-004	0.572344055855218	0.588128327663491	0.402249271046275	0.518151603381642	0.00274632770739509	1
Lachnospiraceae UCG-010	2.77651446008111	0.779492165675232	0.011899085125181	0.0430633556911312	0.00437202744223242	0.875
Lactobacillus	-4.92450589436313	0.980401537970427	0.0023970291326922	0.0151811845070506	0.0438675870196557	1
Megasphaera	-1.83729319210617	0.397735866049338	0.00361770321748638	0.0196389603234975	0.0294677806304979	0.5
Monoglobus	0.000823376534528131	0.791105751389643	0.999234908581832	0.999234908581832	0.00290416263310745	1
NK4A214 group	-0.394809032455012	0.310612204152286	0.293310597595194	0.405301916676995	0.0138526453133549	1
Olsenella	-3.24320958814855	1.05053914730099	0.0214648990394047	0.0545233030890732	0.00102066585293994	0.5
Oribacterium	-3.17954678739636	0.319055070538953	0.0000590720235412706	0.00224473689456828	0.00300412475272528	1
Oscillibacter	2.4700865569629	0.939073961146005	0.039041684808454	0.078083369616908	0.00488236036870239	1
Oscillospira	3.2570244676574	1.02435932780817	0.0190861988052923	0.0545233030890732	0.0077707395092386	0.875
Parabacteroides	2.55791442795828	0.395949168698555	0.00752457425161849	0.0338374030682878	0.0150048402710552	1
Phascolarctobacterium	-0.484499336356271	0.456580946393414	0.366483081482488	0.488644108643317	0.0493549812702555	1
Prevotella	0.0156286400423659	0.488548361323558	0.975517663247563	0.988524565424197	0.0146049917925839	1
Prevotella_7	-2.27451156738153	0.511653830846356	0.0211728901723919	0.0545233030890732	0.0048455322193695	0.875
Prevotella_9	-3.38997278304598	0.835806202052724	0.00668115455886237	0.0338374030682878	0.0297676669893514	1
Prevotellaceae NK3B31 group	3.50863636974385	0.927355030922634	0.00914288793191672	0.0365715517276669	0.0216023401658319	1
Prevotellaceae UCG-001	0.169094593670888	0.159045792311733	0.36569299488045	0.488644108643317	0.0036670314407172	0.875
Prevotellaceae UCG-003	-0.826935217782835	0.952809921437724	0.449307879463135	0.550764497406423	0.0116113893682394	1
Prevotellaceae UCG-004	5.76252076539506	0.411446109089242	0.000788239829374463	0.00724525230193904	0.00359863630624185	0.875
Rikenellaceae RC9 gut group	0.061441376849278	0.261492253107803	0.82204988722749	0.879940724356186	0.0386906014562902	1
Romboutsia	1.62208829247073	0.330753974218959	0.016229187786304	0.0499499568703565	0.00160991624226609	0.5
Roseburia	0.698953022995856	0.370801032807965	0.108403774609246	0.179101888484841	0.00602929416221221	1
Ruminococcus	-0.938456222177915	0.562894667954259	0.146522445837541	0.214148190070252	0.00523485836945999	1
Shuttleworthia	-1.77970872481131	0.353460316646261	0.0150998990154016	0.0499499568703565	0.00215707731806894	0.5
Solobacterium	-7.46509342166476	0.754196191771341	0.00219323753974043	0.0151532775472975	0.00360389747043226	0.75
Sphaerochaeta	5.93969403361299	0.921324043789048	0.00756889279159068	0.0338374030682878	0.00217812197483059	0.75
Streptococcus	-1.29927584901685	2.28707343598738	0.590580498429446	0.6699122071737	0.00444568374089819	1
Subdoligranulum	-5.01130510494814	0.421870999370261	0.0000215366784881072	0.00163678756509615	0.0120164990109011	0.625
Sutterella	3.55790971890244	1.13804051789613	0.0522133885750175	0.092284128644217	0.00359863630624185	0.875
Terrisporobacter	259721627932886	0.713070753695017	0.0108051898705068	0.0410597215079258	0.00266741024453891	0.75
Treponema	-0.372301321851386	1.01964020608262	0.73923801953389	0.814233180935879	0.00709731049286586	1
UCG-002	-1.39104823126043	0.640863328682958	0.118391001922401	0.184096318612345	0.0329611936529315	1
UCG-004	-2.34935968165094	1.08274121992984	0.118693679105328	0.184096318612345	0.00140999200303043	1
UCG-005	1.11050119894444	0.299593448870678	0.0341194651644696	0.0720299820138803	0.0218285702260196	1
UCG-009	0.874084113085872	1.17773316128109	0.486008705649818	0.577135337959159	0.00290416263310745	1
[Eubacterium] eligens group	-3.59707368344031	1.17571330725794	0.0222397683652799	0.0545233030890732	0.00138368618207837	0.5
[Eubacterium] ruminantium group	-2.90997315708599	1.59095557731594	0.117138573553131	0.184096318612345	0.00525590302622164	0.875
[Ruminococcus] gauvreauii group	-2.09080268435242	0.547146206412732	0.00874756342332446	0.0365715517276669	0.00227282293025801	0.5
[Ruminococcus] torques group	-1.9267906049905	1.16182809607584	0.195814946916802	0.280791244635414	0.00232543457216213	0.875
dgA-11 gut group	3.45381756395018	1.76587636946058	0.0982566485465134	0.165944561989667	0.00710257165705627	1
Unclassified	0.357273392358383	0.144473415575943	0.0482652617699114	0.0894673145003235	0.216270676375268	1

[truncated: 5 more sheets: 36_Family_5 weeks vs 3 weeks, 36_Phylum_5 weeks vs 3 weeks , 39_Genus_5 weeks vs 3 weeks , 39_Family_5 weeks vs 3 weeks , 39_Phylum_5 weeks vs 3 weeks ]
