# Supplementary material for: Weaning Influences Epithelial Morphology, Gene Expression and Gut Microbiota Composition in Piglets
Source: Animals (Basel). 2026 Mar 19;16(6):961. doi: 10.3390/ani16060961 (PMC13023247; doi:10.3390/ani16060961)
Supplement: Supplementary file 1 [file animals-16-00961-s001.zip › Supplementary Materials S3.xlsx]

## Sheet: Premix weaner
Vitamins + Provitamins	In kg feed
Vitamin A (Retinyl acetate) (3a672a)	15 000,00 IU/kg
25-hydroxycholecalciferol (3a670a)	50,00 mcg/kg
Vitamin E (all-rac-alpha-tocopheryl acetate) (3a700i)	100,00 mg/kg
Vitamin K3 (menadione nicotinamide bisulfite) (3a711)	8,00 mg/kg
Vitamin B1 (thiamine mononitrate) (3a821)	4,00 mg/kg
Vitamin B2 (riboflavin) (3a825ii)	10,00 mg/kg
Calcium D-pantothenate (3a841)	30,00 mg/kg
Vitamin B6 (pyridoxine hydrochloride) (3a831)	6,00 mg/kg
Vitamin B12 (cyanocobalamin) (3a835)	50,00 mcg/kg
Vitamin C (ascorbic acid) (3a300)	100,00 mg/kg
Vitamin PP (niacin acid - nicotinamide) (3a314 - 3a315)	40,00 mg/kg
Folic acid (3a316)	3,50 mg/kg
Biotin (3a880)	300,00 mcg/kg
Choline Chloride (3a890)	375,00 mg/kg
Trace element compounds
Iron(II) sulfate monohydrate - Iron (3b103)	100,00 mg/kg
Copper(II) sulfate pentahydrate - Copper (3b405)	140,00 mg/kg
Manganese(II) sulphate monohydrate - Manganese (3b503)	60,00 mg/kg
Zinc oxide - Zinc (3b603)	100,00 mg/kg
Calcium iodate anhydrate - Iodine (3b202)	2,00 mg/kg
Coated granules of sodium selenite - Selenium (3b802)	200,00 mcg/kg
L-selenomethionine - Selenium (3b815)	150,00 mcg/kg
Preservatives
Citric acid (1a330)	24,40 mg/kg
Antioxidants
BHT (E321)	41,40 mg/kg
Propyl gallate (E310)	3,50 mg/kg
Anti-caking agents
Kiezelzuur (E551a)	1 440,00 mg/kg
Analytical constituents :
Calcium 0.42%; Phosphorus 0.56%; Magnesium 0.19%; Sodium 0.66%; Chlorine 1.22%; Potassium 2.24%; Sulfur 0.23%; Crude protein 7.32%; Crude fat 2.17%; Crude ash 10.62%; Crude fiber 0.35%; Lysine 0.38%; Methionine 0.08%; Threonine 0.25%; Tryptophan 0.08%
Feed materials:
Whey powder, Wheat, Rapeseed oil, Magnesium oxide, Dextrose
